# Supplementary material for: α-Synuclein aggregates induce mitochondrial damage and trigger innate immunity to drive neuron–microglia communication
Source: Nat Commun. 2026 May 15;17:6462. doi: 10.1038/s41467-026-73136-7 (PMC13376753; doi:10.1038/s41467-026-73136-7)
Supplement: Supplementary file 4 — Source Data [file 41467_2026_73136_MOESM4_ESM.xlsx]

## Sheet: Figure 1
SH-SY5Y (Fig. 1c)
Mitochondrial count						Mean mitochondrial perimeter						Mean mitochondrial area						Mean form factor						Mean aspect ratio
Cell #	Control	CCCP	α-Syn			Cell #	Control	CCCP	α-Syn			Cell #	Control	CCCP	α-Syn			Cell #	Control	CCCP	α-Syn			Cell #	Control	CCCP	α-Syn
1	75	77	98			1	5.634	3.808	4.904			1	0.923	0.603	0.784			1	2.919	2.035	2.558			1	2.663	2.148	2.525
2	85	86	101			2	5.945	4.172	3.309			2	1.002	0.672	0.485			2	2.968	2.163	1.927			2	2.481	2.143	2.425
3	40	93	110			3	6.816	3.62	3.625			3	1.205	0.596	0.523			3	3.277	1.85	2.093			3	2.37	2.057	2.127
4	89	79	94			4	4.249	3.764	4.432			4	0.645	0.614	0.711			4	2.391	1.953	2.356			4	2.615	2.206	2.7
5	83	94	70			5	5.343	3.513	4.025			5	0.882	0.572	0.624			5	2.769	1.817	2.174			5	1.974	2.035	2.43
6	50	68	143			6	6.467	3.68	4.037			6	1.327	0.533	0.595			6	2.843	2.116	2.291			6	2.306	2.341	2.351
7	49	99	73			7	3.955	3.796	4.527			7	0.628	0.678	0.691			7	2.121	1.847	2.486			7	2.25	1.983	2.325
8	77	64	111			8	5.455	4.114	4.009			8	0.853	0.704	0.64			8	2.932	1.995	2.11			8	2.477	2.189	2.328
9	75	95	84			9	4.749	4.145	4.294			9	0.768	0.721	0.712			9	2.494	2.025	2.18			9	2.518	1.97	2.31
10	59	103	125			10	4.081	3.756	4.61			10	0.601	0.635	0.731			10	2.35	1.887	2.435			10	2.793	2.05	2.22
11	69	122	129			11	5.624	3.774	3.34			11	0.912	0.64	0.493			11	2.892	1.879	1.886			11	2.617	2.123	2.251
12	83	84	113			12	5.275	4.656	3.597			12	0.818	0.818	0.571			12	2.842	2.208	1.914			12	2.773	2.262	2.107
13	37	79	96			13	7.245	4.264	4.851			13	1.174	0.751	0.73			13	3.747	2.032	2.695			13	2.934	2.105	2.738
14	70	100	107			14	4.673	4.098	4.877			14	0.724	0.738	0.782			14	2.503	1.908	2.518			14	2.793	2.012	2.322
15	69	87	103			15	6.121	4.029	3.977			15	0.997	0.687	0.636			15	3.119	1.979	2.094			15	2.569	2.065	2.331
16	62	103	155			16	4.238	3.524	3.424			16	0.644	0.582	0.533			16	2.349	1.806	1.894			16	2.273	2.244	2.115
17	70	77	139			17	3.902	4.727	3.574			17	0.572	0.782	0.529			17	2.248	2.389	2.036			17	2.758	2.159	2.179
18	74	105	134			18	4.674	4.553	4.335			18	0.729	0.82	0.655			18	2.536	2.116	2.379			18	2.27	2.182	2.473
19	79	92	94			19	3.896	4.654	3.797			19	0.566	0.826	0.569			19	2.266	2.197	2.106			19	2.794	2.417	2.107
20	53	85	86			20	4.906	4.362	3.264			20	0.758	0.763	0.494			20	2.674	2.087	1.813			20	2.583	2.128	2.154
21	36	73	119			21	7.463	4.439	3.838			21	1.188	0.792	0.587			21	3.846	2.084	2.12			21	3.103	2.245	2.244
22	75	89	67			22	4.494	4.714	3.913			22	0.695	0.849	0.594			22	2.425	2.21	2.157			22	2.65	2.164	2.228
23	76	94	126			23	5.196	3.927	4.18			23	0.843	0.636	0.643			23	2.694	2.028	2.297			23	2.278	1.87	2.336
24	37	56	127			24	6.399	4.198	2.833			24	1.006	0.702	0.386			24	3.381	2.11	1.751			24	3.547	2.318	2.17
25	38	119	92			25	6.15	4.865	3.416			25	1.049	0.833	0.503			25	3.042	2.378	1.957			25	3.057	2.317	2.017
26	48	88	148			26	5.543	4.455	3.641			26	0.965	0.778	0.53			26	2.704	2.131	2.113			26	2.26	2.005	2.482
27	53	59	77			27	4.064	5.252	3.632			27	0.645	0.956	0.521			27	2.164	2.441	2.139			27	2.484	2.32	2.561
28	76	83	62			28	4.716	4.193	3.626			28	0.749	0.724	0.557			28	2.524	2.036	1.989			28	2.357	2.114	2.182
29	34	110	85			29	6.105	3.759	3.864			29	0.967	0.596	0.572			29	3.215	1.981	2.189			29	3.524	1.983	2.194
30	70	135	68			30	4.886	3.432	4.26			30	0.807	0.529	0.665			30	2.464	1.918	2.327			30	2.216	2.15	2.128
31	69	73	102			31	6.215	3.978	3.162			31	0.974	0.692	0.441			31	3.257	1.933	1.901			31	3.079	2.167	2.18
32	80	96	49			32	5.579	3.635	3.638			32	0.879	0.63	0.557			32	2.958	1.797	1.994			32	2.45	2.141	2.127
33	82	83	124			33	4.973	3.809	3.455			33	0.786	0.629	0.509			33	2.63	1.919	1.982			33	2.489	1.758	2.221
34	80	67	95			34	4.716	3.352	3.059			34	0.744	0.532	0.451			34	2.521	1.778	1.749			34	2.633	1.855	2.152
35	44	83	131			35	4.984	4.318	2.578			35	0.835	0.735	0.332			35	2.515	2.115	1.689			35	2.298	2.154	2.193
36	49	101	117			36	5.919	3.651	2.731			36	1.015	0.628	0.337			36	2.89	1.791	1.856			36	2.443	1.935	2.388
37	43	64	76			37	6.353	4.851	3.539			37	1.023	0.796	0.504			37	3.231	2.518	2.054			37	2.515	2.319	2.331
38	44	112	78			38	6.171	4.338	3.016			38	1.002	0.767	0.413			38	3.166	2.066	1.881			38	2.416	2.046	2.07
39	28	71	72			39	8.848	4.99	3.365			39	1.396	0.891	0.502			39	4.546	2.342	1.873			39	3.025	2.216	2.139
40	63	93	95			40	4.569	4.748	2.981			40	0.706	0.828	0.416			40	2.527	2.261	1.807			40	2.785	2.299	2.082
41	47	75	83			41	8.198	4.499	3.314			41	1.546	0.764	0.474			41	3.658	2.209	1.949			41	2.57	1.94	2.281
42	62	99	79			42	5.923	4.474	3.125			42	0.945	0.781	0.441			42	3.103	2.134	1.868			42	2.822	2.23	2.311
43	57	102	109			43	5.922	4.188	3.264			43	0.967	0.722	0.472			43	3.009	2.041	1.906			43	2.056	2.274	2.014
44	27	85	94			44	8.541	4.989	2.236			44	1.368	0.852	0.291			44	4.359	2.423	1.456			44	2.617	2.006	1.822
45	71	84	121			45	5.956	4.906	3.458			45	0.933	0.846	0.493			45	3.165	2.364	2.026			45	2.531	2.367	2.203
46	62	63	77			46	6.485	4.479	5.419			46	1.052	0.858	0.874			46	3.324	1.975	2.796			46	2.82	1.982	2.445
47	67	90	113			47	6.388	4.51	2.714			47	1.147	0.769	0.364			47	3.064	2.214	1.725			47	2.957	2.19	2.08
48	86	105	78			48	4.821	4.184	3.667			48	0.763	0.762	0.57			48	2.625	1.953	1.988			48	2.621	2.166	2.246
49	33	81	119			49	6.758	5.552	3.788			49	1.261	0.936	0.587			49	3.097	2.709	2.054			49	2.103	2.935	2.334
50	78	79	76			50	5.275	4.791	3.858			50	0.822	0.832	0.566			50	2.835	2.301	2.182			50	2.681	2.635	2.348
HMC3 (Fig. 1d)
Mitochondrial count						Mean mitochondrial perimeter						Mean mitochondrial area						Mean form factor						Mean aspect ratio
Cell #	Control	CCCP	α-Syn			Cell #	Control	CCCP	α-Syn			Cell #	Control	CCCP	α-Syn			Cell #	Control	CCCP	α-Syn			Cell #	Control	CCCP	α-Syn
1	265	209	231			1	4.719	3.021	3.45			1	0.781	0.457	0.492			1	2.349	1.704	2.008			1	2.432	1.825	2.282
2	157	193	255			2	4.313	3.123	2.986			2	0.696	0.512	0.413			2	2.242	1.651	1.794			2	2.183	1.705	2.144
3	185	277	207			3	5.308	2.857	2.952			3	0.855	0.431	0.433			3	2.71	1.62	1.709			3	2.625	1.79	1.996
4	186	299	219			4	4.739	2.712	3.156			4	0.781	0.406	0.443			4	2.375	1.55	1.863			4	2.269	1.763	2.257
5	202	257	207			5	5.106	2.738	2.884			5	0.834	0.395	0.422			5	2.588	1.623	1.675			5	2.142	1.922	2.001
6	245	218	373			6	3.706	3.147	2.534			6	0.55	0.525	0.328			6	2.089	1.623	1.635			6	2.135	1.662	1.962
7	112	252	226			7	5.934	2.893	2.78			7	0.972	0.439	0.378			7	3.018	1.629	1.699			7	2.754	1.898	2.096
8	253	318	239			8	4.202	3.248	2.4			8	0.665	0.509	0.316			8	2.239	1.762	1.535			8	2.264	1.893	1.917
9	232	360	233			9	3.68	2.934	3.358			9	0.552	0.44	0.491			9	2.043	1.66	1.924			9	2.358	1.815	2.103
10	247	285	197			10	4.725	2.732	3.247			10	0.755	0.41	0.47			10	2.484	1.569	1.868			10	2.393	1.795	2.041
11	256	188	198			11	3.996	2.338	2.286			11	0.616	0.315	0.268			11	2.165	1.508	1.835			11	2.061	1.885	1.82
12	207	246	175			12	3.429	2.566	2.27			12	0.453	0.353	0.287			12	2.382	1.575	1.518			12	2.136	1.945	1.996
13	147	240	164			13	4.247	2.977	2.92			13	0.644	0.45	0.411			13	2.331	1.709	1.732			13	2.406	1.805	2.055
14	184	228	320			14	4.566	2.778	2.26			14	0.716	0.406	0.278			14	2.463	1.617	1.535			14	2.358	1.844	2.012
15	197	225	242			15	5.576	2.95	2.262			15	0.925	0.434	0.28			15	2.777	1.702	1.532			15	2.468	1.983	1.948
16	162	296	294			16	3.748	2.822	2.126			16	0.56	0.409	0.264			16	2.1	1.674	1.435			16	2.126	1.793	1.903
17	132	204	380			17	4.365	2.712	2.175			17	0.687	0.369	0.264			17	2.314	1.826	1.494			17	2.203	1.65	1.942
18	196	189	242			18	5.213	3.246	2.351			18	0.841	0.514	0.315			18	2.693	1.735	1.486			18	2.445	1.807	1.896
19	166	240	381			19	4.271	3.011	2.645			19	0.659	0.474	0.364			19	2.334	1.655	1.621			19	2.268	1.807	2.071
20	134	265	310			20	4.225	2.925	2.97			20	0.637	0.448	0.408			20	2.332	1.628	1.817			20	2.161	1.797	2.077
21	234	368	171			21	5.062	2.69	2.715			21	0.828	0.377	0.362			21	2.576	1.625	1.725			21	2.168	1.77	1.958
22	132	347	372			22	4.239	3.331	2.283			22	0.648	0.53	0.285			22	2.31	1.774	1.538			22	2.285	1.752	2.02
23	137	320	195			23	4.421	3.816	2.609			23	0.702	0.649	0.341			23	2.333	1.906	1.677			23	2.158	1.797	2.071
24	169	201	243			24	4.63	2.735	2.333			24	0.736	0.398	0.311			24	2.422	1.604	1.483			24	2.257	1.815	1.927
25	225	236	168			25	3.938	2.348	2.723			25	0.628	0.318	0.365			25	2.081	1.494	1.708			25	2.035	1.772	2.146
26	184	263	262			26	3.786	2.543	2.862			26	0.579	0.365	0.407			26	2.082	1.531	1.699			26	2.131	1.713	2.104
27	251	190	386			27	4.079	3.467	2.938			27	0.659	0.586	0.416			27	2.099	1.774	1.739			27	2.089	1.773	2.043
28	175	197	198			28	4.003	3.676	2.876			28	0.618	0.592	0.418			28	2.151	1.936	1.673			28	2.074	1.937	1.826
29	246	139	182			29	4.017	3.372	3.18			29	0.595	0.542	0.448			29	2.246	1.788	1.883			29	2.253	1.958	2.118
30	232	251	411			30	4.854	2.889	2.361			30	0.78	0.441	0.306			30	2.507	1.633	1.539			30	2.163	1.82	1.983
31	199	245	196			31	4.689	2.659	3.45			31	0.751	0.397	0.504			31	2.431	1.543	1.979			31	2.397	1.804	2.207
32	175	189	160			32	4.177	2.912	3.728			32	0.635	0.459	0.555			32	2.289	1.598	2.086			32	2.073	1.845	2.203
33	116	234	267			33	4.646	3.155	3.446			33	0.743	0.483	0.49			33	2.427	1.754	2.01			33	2.347	1.76	2.393
34	227	167	302			34	4.562	2.903	3.002			34	0.753	0.426	0.424			34	2.296	1.672	1.77			34	2.163	1.813	1.987
35	257	219	212			35	4.504	2.688	3.022			35	0.693	0.394	0.409			35	2.446	1.562	1.858			35	2.486	1.752	2.21
36	186	185	276			36	4.776	2.474	2.827			36	0.74	0.347	0.399			36	2.57	1.506	1.684			36	2.482	1.772	2.079
37	135	148	118			37	5.067	3.08	3.339			37	0.798	0.456	0.49			37	2.697	1.763	1.895			37	2.175	1.738	2.214
38	204	174	153			38	3.416	2.932	2.897			38	0.494	0.448	0.407			38	1.969	1.651	1.727			38	2.075	1.722	2.294
39	212	276	375			39	4.214	2.686	2.502			39	0.664	0.386	0.324			39	2.243	1.598	1.605			39	2.17	1.806	2.021
40	184	262	230			40	4.106	2.745	2.837			40	0.638	0.406	0.397			40	2.182	1.575	1.699			40	2.311	1.771	2.2
41	169	219	278			41	4.693	2.711	3.25			41	0.764	0.381	0.49			41	2.396	1.636	1.806			41	2.399	1.85	2.152
42	133	260	238			42	4.21	2.356	3			42	0.668	0.334	0.431			42	2.236	1.43	1.759			42	2.607	1.805	1.978
43	161	244	198			43	4.325	2.505	2.91			43	0.676	0.349	0.422			43	2.304	1.525	1.68			43	2.682	1.859	1.974
44	309	283	282			44	3.976	2.666	2.65			44	0.605	0.386	0.36			44	2.184	1.57	1.652			44	2.173	1.724	1.954
45	104	185	326			45	7.252	3.085	2.848			45	1.219	0.468	0.397			45	3.564	1.761	1.725			45	2.2	1.752	1.961
46	124	244	251			46	5.727	2.555	2.912			46	0.988	0.36	0.413			46	2.769	1.562	1.738			46	2.092	1.834	2.136
47	178	241	256			47	5.079	2.624	2.773			47	0.822	0.39	0.376			47	2.598	1.533	1.731			47	2.347	1.721	2.012
48	155	278	256			48	9.938	3.221	2.773			48	1.712	0.423	0.376			48	4.74	2.29	1.731			48	2.541	1.874	2.012
49	187	314	179			49	4.702	2.694	2.412			49	0.754	0.385	0.332			49	2.446	1.616	1.502			49	2.253	1.738	1.771
50	199	194	184			50	4.625	2.919	3.292			50	0.749	0.439	0.483			50	2.399	1.647	1.892			50	2.079	1.871	1.981

## Sheet: Figure 2
TMRM												TOMM20/Cytochrome c ratio (release index)										Mean cytosolic Cytochrome c intensity										Mean Cytochrome c intensity per cell									Mean Cytochrome c intensity per cell
Fig. 2b					Fig. 2c							Fig. 2f				Fig. 2i						Fig. 2g				Fig. 2j						Fig. 2h				Fig. 2k					Fig. 2m				Fig. 2n
SH-SY5Y					HMC3							SH-SY5Y				HMC3						SH-SY5Y				HMC3						SH-SY5Y				HMC3					hN				hMG
Cell #	Control	CCCP	α-Syn		Cell #	Control	CCCP	α-Syn				Cell #	Control	α-Syn		Cell #	Control	α-Syn				Cell #	Control	α-Syn		Cell #	Control	α-Syn				Cell #	Control	α-Syn		Cell #	Control	α-Syn			Cell #	Control	α-Syn		Cell #	Control	α-Syn
1	0.341823	0.252663	0.563645		1	1.28585	0.173607	0.340413				1	0.346742	0.690789		1	0.26619	0.622546				1	22.503	13.138		1	9.956	17.544				1	13767	7930.8		1	21044.5	28438.9			1	14277.5	3442.42		1	13417.1	11248.9
2	0.463548	0.375903	0.385715		2	1.02324	0.268425	0.133675				2	0.571564	0.602643		2	0.211219	0.616927				2	17.513	14.385		2	6.597	26.701				2	11349.2	10224.5		2	34987.5	17416.9			2	4137.54	3401.41		2	7778.72	12009.8
3	0.668561	0.281615	0.284255		3	0.970454	0.575549	0.410373				3	0.407041	0.622749		3	0.209453	1.06165				3	16.887	16.432		3	13.41	23.899				3	20944.5	11125.7		3	13191	27845.6			3	3696.1	3166.53		3	9536.85	9960.08
4	0.615201	0.201813	0.242531		4	1.30778	0.22418	0.339729				4	0.425939	0.830236		4	0.215969	0.653555				4	15.829	15.984		4	12.686	20.901				4	18797	6489.98		4	48992.5	31014.6			4	4090.23	2801.83		4	8671.04	10161.4
5	0.614701	0.221088	1.29061		5	1.55306	0.126825	0.787689				5	0.344956	0.521589		5	0.253776	0.628521				5	17.951	13.12		5	16.556	21.545				5	11742.4	5869.07		5	53154.5	47287.7			5	6210.84	3989.57		5	14083	13725.1
6	0.917604	0.181391	2.49095		6	0.981543	0.300472	0.320054				6	0.41638	0.911029		6	0.245889	0.614593				6	15.224	20.83		6	6.685	23.255				6	25820.3	9871.53		6	74016.8	32783.2			6	8603.14	2936.06		6	6348.27	9431.58
7	0.650358	0.17935	0.315065		7	0.736474	0.182111	0.526502				7	0.468692	0.524479		7	0.240912	0.583529				7	9.574	14.524		7	8.088	33.399				7	13362.2	9247.7		7	68998.1	41569			7	5089.25	4952.36		7	11207.3	13194.8
8	0.395537	0.209959	0.29452		8	0.867784	0.126327	0.755253				8	0.454548	0.876586		8	0.235784	0.622945				8	13.486	18.394		8	11.834	19.311				8	12583.1	6536.66		8	40847.3	25992			8	5742.03	3050.98		8	11014.3	9394.94
9	0.898194	0.179413	0.202716		9	0.522316	0.126312	0.564386				9	0.344144	0.683732		9	0.248845	0.649884				9	19.475	21.997		9	19.83	34.355				9	23912.8	12312		9	20460.3	30690.1			9	4277.23	3150.78		9	7802.62	2304.96
10	0.618161	0.201368	0.454292		10	0.516846	0.252315	0.257292				10	0.385029	0.654237		10	0.248459	0.489663				10	15.327	14.184		10	10.855	45.552				10	13166.9	15632.4		10	46614.8	21423.7			10	7712.38	2656.64		10	13209.9	4114.8
11	0.757237	0.198506	0.271339		11	1.23981	0.222004	0.519939				11	0.401107	0.774789		11	0.215771	0.710738				11	14.015	22.139		11	14.8	42.391				11	11403	7186.72		11	47603.8	21440.7			11	4380.81	2208.08		11	6186.22	3682.93
12	1.0473	0.175486	0.591773		12	1.94415	0.150944	0.773116				12	0.317076	0.514687		12	0.30126	0.504228				12	13.064	23.222		12	17.86	28.636				12	15599.8	14235.8		12	50351	30607			12	5038.51	3476.05		12	6590.16	3768.79
13	0.567655	0.582409	0.887445		13	0.909008	0.139279	0.533972				13	0.410571	0.910935		13	0.235155	0.722619				13	13.169	30.15		13	22.904	30.904				13	10843.5	6939.89		13	22014.9	29196.1			13	3873.08	6782.93		13	10028.1	3858.51
14	0.737952	0.491466	0.295752		14	1.13148	0.288251	0.570642				14	0.284872	0.552484		14	0.286389	0.625366				14	12.256	27.278		14	31.716	32.868				14	16515.6	10791.6		14	58053.6	18324.1			14	5504.34	2539.77		14	6955.72	2911.27
15	0.57063	0.252106	0.166691		15	2.02582	0.33027	0.27229				15	0.3586	0.599819		15	0.279753	0.64429				15	12.9	16.761		15	30.138	28.654				15	9424.08	10165.7		15	34291.9	40452.4			15	9966.63	3726.33		15	8957.95	2855.41
16	0.286616	0.23004	0.187904		16	1.06378	0.357745	0.888062				16	0.427726	0.926718		16	0.283894	0.632667				16	12.785	21.451		16	16.268	30.63				16	18064.4	6849.67		16	37924.2	38583.5			16	4338.72	17332.7		16	11636.7	5665.19
17	0.422998	0.171182	0.339546		17	0.828027	0.404295	0.247082				17	0.369319	0.702295		17	0.373269	0.753639				17	13.442	18.061		17	23.465	23.498				17	24728.5	5749.95		17	34192.5	25491.5			17	5170.21	2577.2		17	7720.07	2364.43
18	1.34284	0.252495	0.324336		18	1.23123	0.250903	0.591174				18	0.470406	0.656257		18	0.335513	0.635442				18	13.217	25.232		18	26.814	31.784				18	11721.7	18192.7		18	36496.1	32581.2			18	4614.41	9923.55		18	11275.2	2647.08
19	0.593565	0.140209	0.267769		19	0.551053	0.212037	0.896132				19	0.443744	0.516863		19	0.315376	0.490844				19	9.494	27.358		19	28.05	24.454				19	19821.1	5937.38		19	32453.6	36157			19	7540.32	3096.79		19	9570.79	3055.1
20	0.782126	0.166621	0.185095		20	0.577877	0.146449	0.489741				20	0.478732	0.576796		20	0.300762	0.475777				20	9.207	19.838		20	22.675	28.004				20	17333.8	7878.74		20	31236	52523.8			20	6972.43	2986.72		20	11491.6	2867.31
21	0.794737	0.197709	0.21539		21	0.381123	0.101022	0.807896				21	0.402362	0.851844		21	0.310386	0.382125				21	13.927	19.024		21	9.553	40.283				21	16803.9	8577.02		21	60661.5	17591.3			21	6273.88	7328.38		21	7398.39	2591.37
22	0.381067	0.140707	0.201514		22	0.302255	0.147743	0.896277				22	0.41271	0.763196		22	0.284357	0.548369				22	14.712	22.089		22	19.94	46.349				22	9656.52	8239.15		22	46395.8	51104.2			22	4207.4	7649.22		22	12492.2	2859.88
23	1.17016	0.162824	0.190562		23	1.53925	0.243892	0.622635				23	0.400565	0.71752		23	0.323133	0.556461				23	19.058	22.247		23	22.985	24.237				23	12381.6	10900.5		23	19869.6	40099.2			23	6074.95	10278		23	7745.29	5143.79
24	0.322429	0.156122	0.157964		24	0.472641	0.149572	0.274459				24	0.398656	0.767005		24	0.356208	0.535939				24	13.445	41.112		24	11.267	38.38				24	19989.6	12956		24	31652.7	39677.7			24	4129.88	26075.2		24	10722.6	3981.96
25	0.422217	0.172857	0.117008		25	1.551	0.136265	0.946036				25	0.291391	0.895733		25	0.32645	0.54936				25	11.526	29.497		25	14.894	27.136				25	18981.6	6428.69		25	39741.6	36024.1			25	3659.61	3239.1		25	2821.98	2720.16
26	0.598496	0.178483	0.321097		26	1.2061	0.132388	0.486485				26	0.328108	0.730697		26	0.348892	0.544339				26	10.662	37.35		26	17.071	32.564				26	20746.9	10056.5		26	25916.1	40020.1			26	4034.76	15912.4		26	3585.49	2584.99
27	0.448701	0.145983	0.232276		27	1.15021	0.16603	0.258296				27	0.487548	0.734902		27	0.363101	0.775056				27	11.327	29.416		27	13.941	32.415				27	12930.4	7221.3		27	37221.2	25069.9			27	10599.2	8155.91		27	2554.56	3276.41
28	0.45252	0.690948	0.245116		28	0.852846	0.167793	0.840134				28	0.325058	0.858369		28	0.332043	0.55799				28	15.136	28.319		28	25.772	11.788				28	17489.6	9789.01		28	39708.8	30932			28	4773.54	9657.6		28	3116.74	3429.3
29	0.785405	0.159838	0.603		29	0.831904	0.122004	0.668248				29	0.390231	0.825339		29	0.311041	0.592437				29	11.506	40.438		29	17.885	15.216				29	19310.4	6616.69		29	36293.9	24488.8			29	3925.91	11982		29	4261.37	3088.03
30	1.587	0.191043	0.2933		30	1.387	0.117686	0.566171				30	0.410293	0.895911		30	0.294131	0.542883				30	15.239	27.218		30	21.074	13.166				30	24147.5	7102.15		30	39595	46785.1			30	5146.23	3100.77		30	5934.28	2987.37
31	0.532223	0.117451	0.252927		31	1.28308	0.142063	0.630126				31	0.36739	0.895658		31	0.302194	0.586322				31	21.052	14.43		31	18.64	19.083				31	19309.6	7629.7		31	35335.4	21228.6			31	7315.91	2795.47		31	2481.09	2632.45
32	0.720103	0.243059	0.151745		32	1.26912	0.292894	0.248365				32	0.437456	0.882918		32	0.318846	0.584363				32	15.456	26.646		32	22.418	29.439				32	15192	5424.93		32	51808.7	18526			32	5874.94	10331.7		32	4258.8	5230.52
33	1.09184	0.194355	0.157375		33	0.807245	0.30314	0.520365				33	0.379639	0.659473		33	0.316024	0.709391				33	15.385	36.952		33	15.607	19.847				33	19104.3	8319.35		33	38689.9	31231.8			33	5024.8	6456.76		33	3262.54	2047.76
34	0.58524	0.143101	0.120296		34	1.71339	0.212259	0.585705				34	0.464375	0.950853		34	0.23534	0.559908				34	12.341	14.704		34	22.268	21.942				34	20340.6	4118.89		34	50808.7	31613.1			34	13322.9	3903.6		34	4054.03	2783.85
35	0.402355	0.241205	0.0961968		35	1.28332	0.151104	0.83485				35	0.484052	0.74581		35	0.296384	0.430318				35	12.746	21.506		35	18.447	31.191				35	8128.62	4603.76		35	37740.7	19812.2			35	5307.83	3014.99		35	3437.47	2074.88
36	0.707609	0.205494	0.300104		36	0.996767	0.169175	1.34085				36	0.578335	0.828473		36	0.295769	0.554275				36	19.786	21.733		36	25	29.252				36	9977.88	8002.2		36	42212	16879.1			36	4451.44	14646.7		36	5489.85	4171.42
37	0.447964	0.185028	0.245515		37	1.04875	0.110927	0.484771				37	0.439253	0.736522		37	0.314182	0.46788				37	17.926	19.515		37	18.106	27.817				37	11456.3	20436.7		37	55550.9	12875.7			37	17992.8	4991.99		37	5137.57	1653.84
38	0.316602	0.196484	0.319529		38	1.29485	0.247788	0.393374				38	0.423796	0.601118		38	0.314593	0.601852				38	13.091	27.589		38	19.358	31.659				38	8154.87	7892.18		38	41226.3	15855.4			38	8658.59	18582.9		38	4078.09	2341.12
39	0.404475	0.102114	0.205234		39	2.13671	0.10458	0.566749				39	0.42973	0.688696		39	0.305449	0.751214				39	10.453	27.834		39	19.575	28.952				39	9912.99	8113.24		39	47432.2	35623.6			39	4521.85	4026.94		39	3036.57	2800.3
40	0.421786	0.258671	0.206575		40	1.28207	0.339316	0.690052				40	0.421842	0.795534		40	0.251745	0.781301				40	13.941	18.408		40	14.675	17.464				40	13415.8	8396.16		40	43641.4	35090.4			40	3523.95	5693.79		40	3272.28	3277.05
41	0.291024	0.23802	0.115749		41	0.909494	0.172077	0.545693				41	0.383541	0.947948		41	0.296278	0.652467				41	19.628	13.475		41	15.291	24.962				41	18845.6	7338.13		41	23041.8	37624.1			41	4813.27	3741.66		41	3307.19	5691.6
42	0.31251	0.237486	0.145153		42	0.793478	0.650484	1.01985				42	0.40949	0.706452		42	0.302221	0.565837				42	14.314	28.871		42	23.712	25.344				42	19104.3	11023.5		42	19141.7	20413.1			42	4639.69	3322.68		42	3094.97	2777.62
43	0.752002	0.173266	0.256361		43	0.673345	0.148056	0.586612				43	0.373396	0.720712		43	0.314296	0.62311				43	9.521	19.931		43	13.732	28.923				43	10918.3	10712.3		43	52925.2	13914.8			43	5566.53	4970.45		43	3537.62	1720.54
44	0.440444	0.139418	0.325591		44	0.892243	0.233035	0.297618				44	0.450349	1.01105		44	0.232242	0.464266				44	13.968	22.351		44	12.046	28.775				44	12172	8967.94		44	29966.4	23995.2			44	4046.68	4683.72		44	3175.76	3367.46
45	0.770134	0.161947	0.261895		45	1.79934	0.244271	0.778438				45	0.381465	0.911009		45	0.258953	0.564481				45	16.913	23.871		45	17.11	26.063				45	19802.8	7925.71		45	26043.9	18706.7			45	4810.71	4521.82		45	2716.59	2751.74
46	0.318379	0.222898	0.380536		46	1.05231	0.236593	0.419171				46	0.445419	1.21929		46	0.269735	0.495121				46	8.193	25.076		46	10.345	35.267				46	11881.1	8178.19		46	28879.9	21213.6			46	4198.98	26765		46	4154.73	3228.04
47	1.52362	0.169749	0.456192		47	2.43795	0.604491	0.591971				47	0.427813	0.842906		47	0.283028	1.161				47	8.302	22.854		47	17.056	19.058				47	12646.3	6847.12		47	46612.5	9610.42			47	6515.48	7883.41		47	3653.78	2369.96
48	1.35359	0.310154	0.21283		48	0.872052	0.123265	0.707199				48	0.482209	0.869373		48	0.353527	0.533861				48	8.891	20.748		48	13.087	27.031				48	12206.5	6187.3		48	45590.4	34646			48	2986.02	4635.67		48	4256.23	3042.47
49	0.529038	0.600333	0.459792		49	0.896881	0.13253	1.28866				49	0.379235	0.922038		49	0.389657	0.660288				49	10.877	17.108		49	17.733	34.588				49	13189.4	8143.22		49	43804.8	35387.6			49	13504.1	3732.31		49	3918.71	1276.69
50	1.46829	0.206215	0.287921		50	0.610144	0.265974	0.541313				50	0.514494	1.06998		50	0.217643	0.514917				50	11.49	13.268		50	24.915	32.685				50	12301.9	6342.03		50	56490.4	39363.4			50	7705.23	3166.22		50	5239.02
51	0.752611	0.249212	0.234501		51	1.05501	0.178348	0.249028				51	0.369648	0.988416		51	0.209618	0.484506				51	10.601	31.013		51	26.761	30.137				51	15525.1	5404.96		51	61031.7	37469.3			51	18518.4	8281.06		51	2367.26
52	2.04871	0.171546	0.333118		52	0.538798	0.223593	1.2193				52	0.395874	0.967088		52	0.229727	0.555151				52	8.181	22.341		52	28.797	30.642				52	12809.4	6404.77		52	31826.4	32725.6			52	7640	6656.24		52	2903.59
53	1.38154	0.184226	0.183351		53	0.655237	0.372489	1.28433				53	0.424123	0.941418		53	0.232757	0.72792				53	12.317	26.609		53	14.826	35.694				53	11949.6	9371.38		53	34648.8	26054.4			53	5084.29	5614.76		53	2601.98
54	0.71973	0.224294	0.629244		54	1.38283	0.178513	0.934663				54	0.447867	1.01013		54	0.31609	0.700493				54	10.904	26.083		54	20.301	21.121				54	10585.5	8409.34		54	31550.5	14516.1			54	16044.8	5495.14		54	3091.4
55	1.41384	0.347835	0.144267		55	0.711536	0.161867	0.595162				55	0.425267	0.938997		55	0.348169	0.687375				55	9.936	27.029		55	24.443	27.611				55	14120.6	9020.85		55	38069.3	21656.9			55	9034.21	7346.48		55	3479.36
56	1.47442	0.187342	0.166775		56	0.563859	0.159267	0.856231				56	0.360419	0.699533		56	0.230243	0.600378				56	8.682	26.708		56	16.891	18.93				56	11345.2	11076.1		56	31744.7	35424.2			56	4327.37	2572.44		56	3388.39
57	0.88146	0.17694	0.119382		57	1.24914	0.205102	1.59599				57	0.412416	0.843612		57	0.324815	0.708318				57	14.842	27.009		57	18.028	25.83				57	15070.7	8594.45		57	46424.5	31383			57	19944.6	13515.2		57	3641.2
58	0.715708	0.270971	0.184071		58	0.889453	0.173494	1.56596				58	0.510827	0.772482		58	0.347955	0.628189				58	12.914	25.125		58	16.37	28.039				58	12501.1	8360.82		58	45305.3	33499.8			58	8438.86	10537.1		58	5390.97
59	1.52267	0.182906	0.479116		59	0.614283	0.162307	0.19809				59	0.408679	0.644108		59	0.267163	0.724183				59	14.351	30.104		59	16.174	19.524				59	13240.4	8215.09		59	59534.4	27962.5			59	18582.2	5161.9
60	0.73569	0.151409	0.219326		60	1.31393	0.328975	0.869846				60	0.396307	0.770252		60	0.275245	0.504597				60	12.394	35.452		60	15.271	21.451				60	17346.8	6626.33		60	41181.5	27418.9			60	5799.64	9431.8
61	1.05455	0.182994	0.119047		61	0.561076	0.259856	0.498888				61	0.34559	0.843541		61	0.277312	0.471189				61	8.011	40.296		61	20.305	15.093				61	11416.9	6656.53		61	36965.8	28571.6			61	6614.16	4568.79
62	0.578535	0.0971313	0.138751		62	1.45292	0.207848	0.815204				62	0.343636	0.972417		62	0.284805	0.54028				62	9.58	22.54		62	10.218	27.883				62	9159.65	7154.29		62	28444.9	26671.8			62	9811.25	5039.78
63	0.851288	0.179075	0.133449		63	0.451225	0.153953	1.43581				63	0.436698	1.06425		63	0.286547	0.695468				63	12.232	25.525		63	10.512	46.233				63	8677	5772.5		63	49423.6	28375.7			63	3306.71	9362.6
64	1.21627	0.163749	0.128881		64	0.558141	0.261609	1.32523				64	0.34819	0.960228		64	0.268008	0.66249				64	8.536	27.313		64	16.432	34.042				64	9438.44	7330.18		64	32992.9	28897.6			64	4178.55	9699.43
65	0.795151	0.203866	0.127754		65	0.665123	0.189925	0.738187				65	0.384891	0.953572		65	0.335778	0.689655				65	9.861	23.179		65	11.4	38.928				65	15787.6	5498.25		65	29392.9	26559.9			65	3798.13	6148.48
66	0.528119	0.143194	0.249958		66	0.667811	0.345319	0.433414				66	0.475582	0.590661		66	0.287025	0.523788				66	10.523	21.936		66	12.026	32.103				66	11508.1	6106.34		66	37679	32067.2			66	12662.3	12966.4
67	0.492786	0.139231	0.144521		67	1.13591	0.53319	0.503703				67	0.370878	0.938384		67	0.241672	0.522618				67	9.3	19.763		67	11.42	51.414				67	12857.1	7686.37		67	49019	29970.2			67	4153.95	18361.9
68	0.456784	0.157949	0.413327		68	0.706673	0.164817	0.496794				68	0.49475	0.742019		68	0.244058	0.459874				68	11.222	15.802		68	12.068	41.208				68	15039.1	5777.29		68	42370.1	20811.1			68	2872.33	4307.46
69	0.554877	0.143436	0.204937		69	2.20472	0.28397	1.38296				69	0.405621	0.769304		69	0.323878	0.534063				69	15.035	21.127		69	14.143	43.679				69	16993.2	11098.1		69	32719	25302.3			69	4562.16	4635.66
70	1.5854	0.164466	0.306538		70	0.66338	0.223576	0.692472				70	0.437816	0.582571		70	0.281734	0.563439				70	11.447	24.444		70	6.82	35.486				70	9589.4	5832.13		70	38429.3	33878.5			70	7584.31	2909.73
71	1.27126	0.123298	0.312095		71	0.432893	0.229317	0.455073				71	0.413634	0.71424		71	0.238005	0.516273				71	7.751	30.095		71	7.123	29.789				71	13666.5	7455.1		71	43065.6	30613.4			71	15216.5	3025.24
72	0.472049	0.145355	0.351109		72	0.767025	0.141111	0.934356				72	1.34722	0.946338		72	0.226612	0.389357				72	11.028	23.177		72	10.398	38.981				72	4729.11	4141.85		72	33395.3	15172.5			72	5968.02	6821.06
73	1.40713	0.208769	0.424729		73	0.916619	0.785474	0.337849				73	1.09905	0.496684		73	0.247071	0.556531				73	15.413	29.442		73	9.934	23.432				73	5704.2	5038.66		73	27603.4	18181.8			73	7341.66	4064.29
74	0.411647	0.14839	0.370397		74	0.73774	0.336328	0.229139				74	0.963209	0.756624		74	0.268603	0.558556				74	12.757	28.7		74	18.481	20.739				74	6318.15	8609.23		74	40592.4	31905.1			74	9463.91	18542.3
75	0.526836	0.123428	0.196507		75	0.533673	0.23272	0.317919				75	1.01905	0.738623		75	0.278475	0.51234				75	11.553	28.852		75	11.721	30.901				75	5141.79	8675.24		75	35171.7	36751			75	3958.56	12522.4
76	0.51777	1.24998	0.188755		76	2.32376	0.366833	0.282871				76	1.32326	0.83861		76	0.314617	0.503868														76	5475.83	8625.81		76	45532.4	48944.6			76	5873.71	21677.5
77	1.12906	0.829514	0.209337		77	0.797993	0.434535	0.881464				77	0.972296	0.842064		77	0.21938	0.529265														77	8548.02	7517.65		77	52953.8	53571.5			77	3721.4	4751.1
78	1.47599	0.265794	0.16724		78	0.815199	0.226952	0.200297				78	0.866253	0.869588		78	0.185008	0.554151														78	7250.56	8355.54		78	39665.5	33473.4			78	20528.3	6671.32
79	0.882691	0.141222	0.381127		79	0.565794	0.268978	0.577034				79	1.19111	1.0163		79	0.197362	0.538341														79	7483.45	6230.13		79	35038.6	31330			79	13253.5	4980.3
80	1.17444	0.283097	0.15119		80	0.667484	0.309344	0.68102				80	0.85158	0.808513		80	0.310057	0.471007														80	9420.36	5684.56		80	41082.3	39936.7			80	4894.49	3429.67
81	2.20451	0.247167	0.316527		81	0.515617	0.348852	0.292233				81	0.666148	0.885742		81	0.192163	0.485517														81	7814.44	3999.91		81	63776.1	22234.5			81	5001.49	6474.63
82	0.733831	0.283697	0.209862		82	0.554719	0.20811	0.418283				82	0.857055	0.738454		82	0.243857	0.437														82	8394.42	7031.04		82	64323.5	52563.8			82	6183.41	4433.39
83	0.533882	0.275496	0.224381		83	0.869906	0.229357	1.39712				83	1.13521	0.86551		83	0.28479	0.532006														83	6064.12	6072.35		83	38985	49734.5			83	19788.4	5468.78
84	0.371372	0.334373	0.236019		84	0.891566	0.474759	0.622516				84	0.906341	0.622892		84	0.251432	0.498945														84	7729.94	6652.91		84	66119.8	39991			84	6078.4	3431.17
85	0.723661	0.254733	0.24035		85	1.02347	0.189872	0.599648				85	0.798044	0.516592		85	0.270468	0.506846														85	10880.8	12211		85	45804.4	44864.9			85	14730.9	4589.82
86	1.54003	0.251339	0.724129		86	1.02376	0.24196	1.0305				86	0.956184	0.593021		86	0.290084	0.561458														86	6460.05	11721.6		86	38990	31934.8			86	16235.4	5991.18
87	0.714434	0.304003	0.298653		87	0.970793	0.363846	0.607428				87	1.05087	0.833611		87	0.275717	0.492754														87	8546.95	9802.04		87	25796.8	46877			87	14304.3	4453.1
88	0.783416	0.666605	0.269256		88	1.12404	0.139216	1.00615				88	0.708446	0.815552		88	0.32698	0.317478														88	7979.7	8813.27		88	31749.5	32375.6			88	10779.8	5952.11
89	2.51317	0.277676	0.16583		89	1.46756	0.2128	1.14301				89	0.750825	0.815362		89	0.299954	0.341685														89	4845.09	9815.77		89	31414.8	50914.9			89	5177.18	4987.59
90	2.70151	0.228287	0.442625		90	1.47138	0.12745	0.823952				90	0.656959	0.73601		90	0.319967	0.404446														90	16864.2	7800.26		90	32502.3	21774.8			90	6151.21	17099.9
91	2.12684	0.269654	0.424457		91	1.04527	0.232766	1.248				91	0.899761	0.73966		91	0.292212	0.547011														91	11727.6	6818.92		91	27369.4	24061.1			91	14803.6	5477.61
92	2.13964	0.282031	0.128443		92	0.73672	0.164094	1.39686				92	0.793461	0.514618		92	0.279831	0.53278														92	13010.1	7193.28		92	26575.8	14607.7			92	18643	14912.8
93	2.65835	0.18857	0.142139		93	0.60173	0.150318	0.80896				93	0.981098	0.872677		93	0.276181	0.465819														93	11960.7	7137.22		93	27701.3	23852			93	5368.66	5255.8
94	2.03655	0.309664	0.0880672		94	1.23008	0.179374	0.829997				94	0.952193	0.812796		94	0.246649	0.491401														94	16935.5	7670.59		94	53066.6	24454.1			94	3328.28	5326.87
95	1.36864	0.268365	0.209189		95	1.08483	0.200248	0.991393				95	0.904841	0.82429		95	0.292514	0.504727														95	14561.3	6785.02		95	32759.6	39932.2			95	10947	5427.58
96	1.69783	0.233889	0.128661		96	0.967503	0.239014	1.18153				96	0.811437	0.823571		96	0.237819	0.512396														96	16433.5	3735.37		96	37629.7	25582.7			96	20205.1	4376.63
97	2.5791	0.163501	0.369402		97	0.584637	0.249316	0.531048				97	0.954468	0.625763		97	0.274424	0.463819														97	14411.6	6048.38		97	70652.8	27871.7			97	3066.68	3317.56
98	2.31872	0.121633	1.17244		98	0.791281	0.358202	1.6599				98	0.576115	0.946162		98	0.252266	0.435602														98	17998.3	6718.44		98	54431.4	23973.2			98	5039.1	3796.46
99	2.44509	0.200302	0.133825		99	0.717653	0.205241	1.07448				99	0.841083	0.899323		99	0.26534	0.468317														99	18524.8	7543.21		99	45549	22471.5			99	6637.72	4140.11
100	2.33586	0.216676	0.141735		100	0.733776	0.178932	1.37247				100	1.06155	0.743566		100	0.356147	0.481237														100	10412.7	10769.3		100	55034.1	14825.1			100	7367.39	3971.39

## Sheet: Figure 3
Percentage extra-mitochondrial mtDNA per cell										Fig. 3h. SH-SY5Y				Fig. 3h. SH-SY5Y				Fig. 3h. SH-SY5Y					Fig. 3i. HMC3				Fig. 3i. HMC3				Fig. 3i. HMC3
Fig. 3b				Fig.3c						Control				alpha-Syn				alpha-Syn + BAI-1					Control				alpha-Syn				alpha-Syn + BAI-1
SH-SY5Y				HMC3						X-axis (distance in microns)	TOMM20 intensity	dsDNA intensity		X-axis (distance in microns)	TOMM20 intensity	dsDNA intensity		X-axis (distance in microns)	TOMM20 intensity	dsDNA intensity			X-axis (distance in microns)	TOMM20 intensity	dsDNA intensity		X-axis (distance in microns)	TOMM20 intensity	dsDNA intensity		X-axis (distance in microns)	TOMM20 intensity	dsDNA intensity
Cell #	Control	α-Syn		Cell #	Control	α-Syn				0	1.142	0		0	0	0		0	0	0			0	0.369	0		0	0	0		0	0.57	0
1	2.7972	2.53165		1	2.5641	14.5969				0.11	0.201	0		0.11	0	0		0.11	0	0			0.11	0.422	0		0.11	0	0		0.11	4.112	0
2	2.01342	3.40909		2	1.31148	8.88158				0.22	0	0.215		0.22	0	0		0.22	0.073	0.01			0.22	0.27	0		0.22	0	0		0.22	12.986	0
3	0	16.0714		3	1.06383	14.3357				0.33	0	0.116		0.33	0	0		0.33	0.89	0.179			0.33	0.066	0		0.33	0	0		0.33	35.988	0
4	1.69492	6.83761		4	2.98507	7.14286				0.44	0	0		0.44	0	0		0.44	2.69	0.472			0.44	0.474	0		0.44	0.038	0		0.44	69.811	0
5	1.80723	19.7674		5	1.78571	5.83658				0.55	0.317	0		0.55	0	0		0.55	6.429	0.882			0.55	0.837	0		0.55	0.057	0		0.55	95.108	0.515
6	0	11.5044		6	2.39234	8.78049				0.66	2.293	0		0.66	0	0		0.66	9.985	0.78			0.66	0.521	0		0.66	0	0		0.66	110.481	19.179
7	0.847458	17.2414		7	1.6	6.09756				0.77	4.323	0.026		0.77	0	0		0.77	11.761	0.967			0.77	0	0		0.77	0	0		0.77	120.666	57.3
8	2.5641	20		8	2.14592	6.69291				0.88	7.469	0.475		0.88	0	0		0.88	12.908	3.641			0.88	0	0		0.88	0	0.233		0.88	120.753	124.832
9	2.61438	9.63855		9	1.89873	8.83978				0.99	17.176	2.776		0.99	0	0		0.99	28.945	11.745			0.99	0	0		0.99	0	4.174		0.99	100.656	125.618
10	3.47222	6.32911		10	2.10084	10.0372				1.1	42.047	7.989		1.1	0	0		1.1	73.184	37.154			1.1	0.355	0		1.1	0	28.921		1.1	61.253	72.349
11	1.23457	10.1449		11	2.1645	13.3758				1.21	84.226	16.684		1.21	0	0		1.21	122.807	92.397			1.21	5.414	0		1.21	0	102.515		1.21	30.265	15.604
12	0.671141	12.0482		12	0	6.59898				1.32	131.501	42.487		1.32	0	0		1.32	159.098	143.082			1.32	25.843	0		1.32	0	203.365		1.32	16.171	1.892
13	0	14.2132		13	1.0929	8.45771				1.43	167.366	111.94		1.43	0	0		1.43	166.49	136.827			1.43	69.549	0		1.43	0.535	242.204		1.43	7.693	0.961
14	6.19469	21.6		14	2.14286	10.4046				1.54	180.686	198.129		1.54	0.013	0		1.54	143.623	86.786			1.54	137.611	0		1.54	0.792	229.043		1.54	1.6	0.185
15	2.83688	20.8955		15	1.47493	8.44687				1.65	184.722	226.29		1.65	19.899	0		1.65	89.805	35.238			1.65	196.443	0.025		1.65	1.423	136.906		1.65	0.273	0
16	0.75188	27.7778		16	0.483092	8.49673				1.76	185.843	228.592		1.76	59.544	0.278		1.76	49.618	9.473			1.76	195.402	1.541		1.76	2.486	42.693		1.76	0.482	0
17	3.09278	20.8633		17	4.03226	3.84615				1.87	171.233	180.633		1.87	111.42	1.738		1.87	20.283	2.042			1.87	148.947	2.557		1.87	3.067	2.638		1.87	0.555	0
18	4.80769	11.5385		18	1.10803	4.4				1.98	116.684	96.845		1.98	153.321	6.227		1.98	12.608	0.893			1.98	115.562	7.889		1.98	1.78	0.013		1.98	1.038	0
19	6.54206	15.3226		19	0.680272	5.21327				2.09	49.836	32.979		2.09	180.899	11.584		2.09	11.54	3.214			2.09	116.235	96.762		2.09	0.463	0		2.09	1.975	0
20	2.04082	17.1429		20	1.52284	6.19048				2.2	14.021	7.541		2.2	183.217	4.426		2.2	13.028	3.624			2.2	125.85	186.872		2.2	0.957	0		2.2	1.822	0.804
21	3.4188	17.9487		21	2.30415	11.1111				2.31	4.174	1.331		2.31	181.504	7.121		2.31	12.932	3.654			2.31	175.669	174.555		2.31	2.237	0		2.31	2.091	1.006
22	0	8.39161		22	2.29885	5.29595				2.42	1.784	0.034		2.42	198.381	42.157		2.42	12.266	5.081			2.42	238.678	92.588		2.42	2.72	0		2.42	2.835	0.206
23	0.704225	5.71429		23	2.85714	4.86111				2.53	1.119	0		2.53	195.27	95.706		2.53	17.746	11.612			2.53	250.296	16.95		2.53	1.131	0		2.53	2.504	0
24	0	7.57576		24	3.1746	10.7692				2.64	0.735	0.053		2.64	150.799	170.426		2.64	33.303	34.818			2.64	238.442	16.303		2.64	0.098	0		2.64	1.349	0
25	1.24224	6.15385		25	2.59259	16.4835				2.75	0.155	0.062		2.75	133.554	168.861		2.75	60.391	63.816			2.75	196.554	39.274		2.75	0	0		2.75	1.826	0
26	0.649351	30.9859		26	2.15054	7.71429				2.86	0	0		2.86	125.461	126.781		2.86	92.779	96.325			2.86	117.573	4.654		2.86	0	0		2.86	4.311	0.028
27	0	12.8571		27	1.37931	8.27815				2.97	0.021	0		2.97	103.22	51.914		2.97	124.25	125.041			2.97	43.61	0		2.97	0	0		2.97	11.868	0.799
28	1.69492	10		28	2.29358	12.5				3.08	2.679	0		3.08	65.246	9.507		3.08	149.351	148.66			3.08	15.214	0		3.08	0	0		3.08	32.378	6.676
29	2.02703	29.3478		29	1.71821	9.83607				3.19	15.149	0.551		3.19	20.217	0.908		3.19	175.701	130.765			3.19	5.233	0		3.19	0	0		3.19	66.684	15.194
30	0	7.77778		30	2.9661	11.5385				3.3	49.055	3.72		3.3	0.732	6.289		3.3	204.981	85.553			3.3	2.364	0		3.3	0	0		3.3	88.23	12.263
31	1.14286	19.7674		31	2.8169	10.3448				3.41	94.056	18.158		3.41	0	52.364		3.41	229.718	46.772			3.41	2.154	0		3.41	0.035	0		3.41	80.538	7.602
32	0	21.5909		32	0.516796	10.7143				3.52	137.487	47.593		3.52	0	134.586		3.52	237.421	40			3.52	1.378	0		3.52	0.277	0		3.52	57.442	0
33	0	23.0769		33	0.790514	11.7188				3.63	143.549	65.33		3.63	0	175.406		3.63	238.156	77.399			3.63	0.174	0		3.63	3.818	0.074		3.63	48.629	0.217
34	0	15.2778		34	2.17391	4.33333				3.74	115.019	58.505		3.74	0	149.108		3.74	232.123	158.135			3.74	0.01	0		3.74	12.052	4.227		3.74	67.959	3.195
35	0	17.2727		35	0.970874	13.1818				3.85	71.049	32.603		3.85	0	85.687		3.85	206.684	220.985			3.85	0.05	0		3.85	32.335	20.996		3.85	100.726	5.574
36	6.54206	17.8571		36	2.14286	12.8205				3.96	32.235	6.146		3.96	0	15.616		3.96	182.24	232.602			3.96	1.266	0		3.96	82.999	71.268		3.96	105.289	3.938
37	5.37634	13.8614		37	0.865801	7.69231				4.07	8.741	0.168		4.07	0	0.143		4.07	167.436	188.236			4.07	14.542	0		4.07	157.199	136.781		4.07	76.872	0.61
38	0	17.6471		38	1.70213	6.45161				4.18	2.058	0		4.18	0	0		4.18	122.103	94.195			4.18	58.337	0		4.18	206.24	189.516		4.18	51.436	0.071
39	1.07527	17.4419		39	1.33333	10.625				4.29	0.544	0		4.29	0	0		4.29	55.102	21.957			4.29	116.585	38.387		4.29	226.183	172.631		4.29	66.847	0
40	0	20		40	1.875	6.99588				4.4	0	0		4.4	0	0		4.4	17.415	6.406			4.4	147.248	214.862		4.4	232.277	110.482		4.4	84.282	0
										4.51	0	0		4.51	0	0		4.51	9.218	2.192			4.51	164.168	254.679		4.51	225.603	50.314		4.51	92.844	0
										4.62	0	0		4.62	0	0		4.62	6.819	1.058			4.62	170.206	255		4.62	213.218	20.344		4.62	69.186	0
										4.73	0.088	0		4.73	0	0		4.73	5.364	0.019			4.73	116.282	223.564		4.73	181.541	11.703		4.73	39.417	0
										4.84	0.243	0		4.84	0	0		4.84	3.793	0			4.84	47.144	36.531		4.84	134.056	6.731		4.84	16.354	0
										4.95	0	0		4.95	0	0		4.95	2.918	0			4.95	21.081	0.873		4.95	92.237	3.152		4.95	7.862	0
																							5.06	9.47	0		5.06	49.864	0.073		5.06	7.711	0
																							5.17	4.146	0		5.17	20.096	0		5.17	17.257	0.355
																							5.28	2.264	0		5.28	4.949	0		5.28	45.647	8.494
																							5.39	0.764	0		5.39	0.528	0		5.39	90.765	58.761
																							5.5	0.049	0		5.5	0	0		5.5	127.048	156.215
																							5.61	0	0		5.61	0.038	0		5.61	136.897	204.749
																							5.72	0	0		5.72	0.858	0		5.72	136.525	177.492
																							5.83	0.299	0		5.83	1.955	0		5.83	126.921	79.549
																							5.94	0.567	0		5.94	2.534	0		5.94	101.454	17.115
																							6.05	2.108	0		6.05	0.311	0		6.05	56.832	1.347
																							6.16	1.053	0		6.16	0.145	0		6.16	20.77	0
																							6.27	0.116	0		6.27	0.38	0		6.27	15.689	0
																							6.38	0	0		6.38	0.421	0		6.38	17.112	0
																							6.49	0.131	0		6.49	0.273	0		6.49	35.247	8.771
																							6.6	0.083	0		6.6	0	0		6.6	61.299	65.198
																							6.71	0	0		6.71	0.031	0		6.71	76.643	129.866
																							6.82	0	0		6.82	1.139	0		6.82	74.642	156.378
																							6.93	0	0		6.93	1.696	0		6.93	61.424	110.414
																							7.04	0	0		7.04	0.33	0		7.04	41.404	45.823
																							7.15	0	0		7.15	0	0		7.15	19.214	7.39
																							7.26	0	0		7.26	0	0		7.26	6.964	0.147
																							7.37	0	0		7.37	0	0		7.37	5.398	0
																							7.48	0	0		7.48	0	0.058		7.48	6.146	0
																							7.59	0	0		7.59	0	2.181		7.59	8.488	0
																							7.7	0.678	0		7.7	0	14.024		7.7	10.311	0
																							7.81	2.513	0		7.81	0	58.488		7.81	10.593	0
																							7.92	8.041	0		7.92	0.16	150.928		7.92	7.537	0
																							8.03	33.106	0		8.03	0.108	206.971		8.03	1.952	0
																							8.14	98.592	0		8.14	0	219.594		8.14	0.293	0
																							8.25	160.293	0.188		8.25	0	186.133		8.25	0.467	0
																							8.36	174.434	95.285		8.36	0	91.675		8.36	0.328	0
																							8.47	149.859	160.844		8.47	0	15.693		8.47	0	0
																							8.58	88.745	150.375		8.58	0	0.435		8.58	0.369	0
																							8.69	33.384	61.854		8.69	0	0		8.69	3.059	0
																							8.8	9.86	3.803		8.8	0.546	0		8.8	14.409	0.394
																							8.91	2.203	0		8.91	1.798	0		8.91	45.292	9.868
																							9.02	0	0		9.02	1.458	0		9.02	88.023	59.091
																							9.13	0	0		9.13	0.426	0		9.13	108.277	156.007
																							9.24	0	0		9.24	0.29	0		9.24	107.014	214.666
																							9.35	0	0		9.35	0	0		9.35	101.557	144.353
																							9.46	0.59	0		9.46	0	0		9.46	96.715	62.896
																							9.57	1.18	0		9.57	0	0		9.57	97.298	10.511
																							9.68	1.198	0		9.68	0.043	0		9.68	77.471	0.103
																							9.79	0.368	0		9.79	0.778	0		9.79	35.214	0
																							9.9	0.046	0		9.9	1.342	0		9.9	8.176	0
																							10.01	0.144	0		10.01	2.822	10.01		10.01	0.272	0

## Sheet: Figure 4
Fig. 4b					Fig. 4c						Fig. 4e				Fig. 4f					Fig. 4h					Fig. 4i						Fig. 4j					Fig. 4k
SH-SY5Y					HMC3						hN				hMG					SH-SY5Y					HMC3						SH-SY5Y					HMC3
Cell #	Control	diABZI	α-Syn		Cell #	Control	diABZI	α-Syn			Cell #	Control	α-Syn		Cell #	Control	α-Syn			Cell #	Control	diABZI	α-Syn		Cell #	Control	diABZI	α-Syn			Cell #	Control	diABZI	α-Syn		Cell #	Control	diABZI	α-Syn
1	10178.3	40743.1	17048.4		1	11759.8	15766.8	11298.4			1	24200.6	35776.6		1	17921.6	35902			1	19	29	19		1	25	34	93			1	1.952	3.178	2.903		1	21.431	3.953	10.936
2	9524.27	38155.5	17459.6		2	7754.31	8941.18	11567.1			2	29640.5	45090.4		2	18027.3	34063.8			2	8	32	19		2	36	97	42			2	2.236	3.551	2.275		2	5.287	14.457	8.925
3	12932	37064.9	27176.6		3	8544.98	10014.1	10008.8			3	24412.7	28525.1		3	25309.3	23209.2			3	10	21	30		3	23	64	20			3	1.697	2.246	4.1		3	2.589	11.044	5.316
4	12410.5	23934.7	14997		4	9748.13	14713.7	10763			4	31815.9	39009.4		4	25654.2	35323.4			4	3	14	16		4	22	46	49			4	0.412	1.814	2.599		4	2.805	7.356	9.288
5	10725.9	13996.4	12642.2		5	9134.03	12723.7	11214.7			5	29379.8	29520.2		5	25524.6	36007.5			5	8	28	11		5	50	80	30			5	1.157	2.707	1.814		5	10.73	7.915	3.806
6	10947.8	24072.3	28190.4		6	6360.58	18680.7	12167.4			6	36893.1	26256.9		6	16708.3	37973.8			6	6	28	10		6	15	65	39			6	0.618	2.521	1.854		6	2.521	6.414	5.64
7	15241.9	18775.3	19618.2		7	9960.42	19782.9	13468.1			7	32110.4	35091.1		7	21849.5	41876			7	7	13	15		7	30	46	41			7	1.461	1.707	2.53		7	3.776	4.855	5.63
8	9379.24	23202.5	24493.7		8	9651.58	12186.1	12519.7			8	29723.8	47321		8	21753.8	27594.6			8	16	32	8		8	23	72	67			8	2.58	3.629	1.197		8	2.668	9.092	8.494
9	10006.9	21440.9	25077.2		9	11759.8	18020.3	12663			9	23356.3	45554.8		9	39258.7	43115.6			9	6	20	13		9	16	34	46			9	1.108	1.893	2.217		9	3.462	4.678	6.13
10	9434.79	21184.3	12981.7		10	7754.31	17725.4	15365.8			10	20041.8	47715		10	16521.4	36887			10	6	33	11		10	30	44	35			10	1.265	4.002	2.933		10	3.678	4.806	6.248
11	11740.6	19233.2	13984.7		11	8544.98	11819.5	13385.7			11	21936.3	37274.1		11	17629.1	34681.5			11	2	24	20		11	17	60	38			11	0.373	4.012	2.207		11	3.707	7.768	5.787
12	18133.3	16392.6	34822.8		12	9748.13	9455.18	16066.7			12	27882.1	25425.4		12	22807.8	26194.6			12	6	12	14		12	20	62	93			12	1.461	1.246	2.815		12	1.971	7.935	14.653
13	12199.1	16712	17499.3		13	9134.03	18326.8	13295.9			13	29214.6	52269.3		13	23542	24743.4			13	4	28	20		13	24	34	53			13	0.638	3.776	3.011		13	6.65	4.129	13.388
14	11548.4	25078.8	32534.2		14	6360.58	19251	16219			14	24661.8	26029.8		14	15064.1	43930.4			14	8	29	6		14	14	112	97			14	1.255	4.463	1.432		14	1.864	20.666	14.861
15	12093.5	24981.2	28878.3		15	9960.42	9491.63	11531			15	23781.5	39156.4		15	15091	29471.3			15	6	23	13		15	42	75	55			15	1.618	3.207	1.393		15	6.817	9.122	7.807
16	10454.9	16336.1	30997.9		16	9651.58	14013.7	21743.1			16	27019	40675.8		16	16155.5	24129.1			16	0	22	14		16	25	64	50			16	0	3.953	2.334		16	3.011	8.612	9.808
17	10017.6	19149.2	23682.9		17	7469.9	15399.6	11660.8			17	19820.3	39409.9		17	18826.2	36173.9			17	4	33	7		17	24	48	34			17	0.647	4.021	1.206		17	3.707	4.894	9.072
18	9151.91	13333.3	18814.7		18	11273.2	8480.86	10996.6			18	20494.1	54880.6		18	17183.3	34877.9			18	8	26	8		18	32	61	37			18	1.148	3.531	2.128		18	7.591	8.209	10.2
19	9812.23	16083	13883.7		19	10834.6	10079.3	11845.3			19	17820.1	38486.9		19	15967.8	41359.5			19	4	30	22		19	36	64	30			19	0.726	3.413	2.138		19	4.894	7.032	5.846
20	10057.8	16469.5	22554		20	10752.9	11362.7	11838.3			20	18988.5	45595.9		20	30914	35784.9			20	3	14	16		20	18	65	42			20	0.893	1.559	2.403		20	1.54	8.798	6.65
21	9560.48	25354.8	28554.5		21	9033.99	18809.6	13162.3			21	21162.4	38346.7		21	17807.1	24139.2			21	4	26	10		21	38	67	45			21	0.667	2.982	2.413		21	5.11	6.464	9.337
22	10229.1	21940.5	17220.9		22	7489.96	18629.7	12277.1			22	22200.3	31312.9		22	26432.8	42587.1			22	3	30	13		22	22	72	30			22	0.392	3.197	1.795		22	2.481	9.269	8.16
23	9271.24	12286.2	18728.6		23	7135.8	8899.69	12025.1			23	24409.4	23387.6		23	22965.2	40250.5			23	2	29	22		23	15	75	58			23	0.373	3.384	3.864		23	1.726	10.612	7.317
24	8355.82	25677.9	29695		24	7396.21	8650.85	11195.4			24	20865.8	40899.9		24	29173.9	21158.9			24	3	22	15		24	11	69	33			24	0.461	3.551	2.491		24	2.511	8.337	4.492
25	8074.2	27343	18996.1		25	10865.7	9291.75	18962.4			25	17778	19703.8		25	31634.7	42701.2			25	6	19	13		25	28	42	33			25	1.403	3.08	1.962		25	4.688	5.708	6.542
26	7276.81	25490	19423.5		26	10057.8	12965.9	24892.2			26	25444.3	19239.3		26	17997.5	53611.8			26	6	28	9		26	30	74	30			26	0.883	4.129	1.079		26	6.915	8.974	6.316
27	9035.54	28904.5	14777.8		27	9330.45	11701.9	24355.5			27	18015.8	33851.1		27	31012.2	30384			27	1	34	32		27	29	73	33			27	0.441	3.246	4.62		27	3.139	7.14	7.111
28	8537.89	28114.8	17126.7		28	11778.2	11497.2	13044			28	27361.6	41668.3		28	29974.3	28648.8			28	2	25	16		28	21	76	29			28	0.461	2.393	2.746		28	4.355	12.496	7.69
29	12029	20930.1	20278.5		29	6479.15	15914.8	27113.4			29	25705.2	29453.9		29	25704.2	36655.7			29	2	21	18		29	20	63	31			29	0.588	1.677	3.609		29	2.766	6.277	4.08
30	10662.9	21824.4	24372.7		30	8714.4	9674.43	30495.6			30	29299.7	31812.5		30	18381.3	21297.9			30	2	20	22		30	20	72	30			30	0.481	2.609	4.08		30	2.854	12.191	9.161
31	11829.6	18979	25051.2		31	8153.67	14992.6	23861.3			31	25044.9	39332.4		31	15912.1	26259.6			31	8	19	10		31	14	86	55			31	1.638	2.02	1.903		31	3.158	11.583	7.385
32	12575.1	21972.1	24850.7		32	10405	25883.6	22746.9			32	31359.2	26214.1		32	17141.6	20874.8			32	4	20	10		32	22	63	58			32	0.824	4.384	2.079		32	2.727	10.073	9.102
33	12474.4	18998.9	26501.2		33	11332.3	11150.3	21565.2			33	24579.8	31312.9		33	21537	24775			33	6	30	11		33	26	42	52			33	0.706	3.551	1.579		33	3.09	4.875	8.415
34	12355.5	24763.6	36209.5		34	8135.44	8441.5	22799.2			34	24627.6	35358.7		34	22881.2	40163.3			34	10	20	19		34	21	54	25			34	1.255	1.638	2.521		34	3.345	8.474	5.365
35	11753.7	20975.6	18082.6		35	11075.1	9995.22	12408.5			35	32136.2	33016.3		35	29452.9	42553.7			35	4	19	9		35	27	59	20			35	0.706	2.432	1.707		35	4.257	7.268	6.405
36	1579.91	23736.4	20186.1		36	7038.68	10990.9	12322.4			36	28816.2	24955.1		36	18996.7	39578.7			36	7	21	13		36	18	54	77			36	0.785	3.511	1.775		36	1.864	6.473	10.367
37	2426.62	25100.3	23057.9		37	7735.22	10506.3	23051.1			37	34661.7	33440.6		37	33906	29539.2			37	4	21	15		37	15	35	80			37	1.079	5.032	2.256		37	2.393	7.846	13.663
38	5771.99	19138.2	24314.1		38	9345.9	9938.89	21799.3			38	24572.9	35787.4		38	19675.7	42300.7			38	4	12	15		38	14	44	23			38	0.5	2.736	2.177		38	2.06	4.129	6.258
39	1165.83	20084.4	21494.5		39	8125.4	9760.99	12533.7			39	22131.9	35603.1		39	20874.3	23073.9			39	10	22	16		39	20	61	54			39	2.001	3.913	2.56		39	2.609	8.739	8.2
40	1462.99	26862.1	21204.3		40	10676.4	8968.96	10441.2			40	27502.6	41815.2		40	12088.8	36127.1			40	7	19	7		40	12	35	40			40	0.736	2.275	1.697		40	2.266	5.924	6.748
41	1384.02	20134.9	23386.2		41	8152.13	25151.2	18636.3			41	26977.2	35391.4		41	18584.2	59858.3			41	8	16	9		41	26	30	38			41	1.197	1.805	1.824		41	4.482	5.022	5.375
42	1313.44	13811.7	20665.2		42	11269.5	18892.5	19309.2			42	31020.1	41161.7		42	13709.8	22019.2			42	8	20	10		42	25	52	36			42	1.638	3.237	2.138		42	4.188	8.867	4.629
43	2421.78	11519	25060		43	12721.8	10193.8	13200.7			43	34963.6	36343.6		43	17108.7	32114.9			43	3	18	15		43	4	58	30			43	0.432	2.423	2.972		43	1.128	5.659	5.954
44	2286.68	12095.7	28679.2		44	11309.1	13730.1	14185.4			44	31580.1	32646.8		44	31777.7	23909.2			44	7	27	11		44	20	94	30			44	1.412	4.777	1.54		44	1.864	10.053	3.825
45	3382.75	15973.9	37936.5		45	10661.6	14890.5	11330.7			45	28165.3	39910.9		45	22525.4	41215.5			45	4	20	15		45	19	46	51			45	0.461	2.334	2.432		45	2.207	6.885	7.768
46	4005.28	14387	25501.3		46	11238.1	11157	15075.8			46	30907.3	39327.3		46	21692.8	30772.5			46	5	26	13		46	45	49	65			46	0.912	2.864	2.295		46	6.581	6.915	9.092
47	2005.98	20201.1	17768.3		47	8345.16	10957.1	20441.8			47	28099.1	26239.9		47	20243.3	28479			47	6	22	12		47	44	29	44			47	0.559	2.344	1.805		47	9.867	4.531	12.358
48	1573.4	33556.6	24086.7		48	11282.6	9674.25	18732.3			48	33993.4	27902.1		48	33746.5	28850.3			48	8	19	6		48	31	42	55			48	0.971	2.168	1.618		48	5.473	7.994	10.465
49	10508.6	32406.4	32958.8		49	9946.95	10646.5	16212.5			49	28142	41631.7		49	23810	37173.3			49	4	18	14		49	26	93	35			49	0.383	2.864	2.119		49	3.188	14.084	4.257
50	11183.3	43076.6	38920.6		50	6277.42	24823.7	12530.7			50	34202.8	31588.3		50	17382.8	30058.5			50	6	21	13		50	13	68	49			50	1.726	2.256	0.834		50	2.55	9.926	7.739
51	11497	21615.8	29280.3		51	5880.4	26129	10770.5			51	19793.4	29819.4		51	18505.9	45757.9
52	12688.6	29003.6	23705.7		52	7811.95	32921.5	14925			52	16373.1	27523.7		52	24937.4	18886
53	8758.83	24153	14835.1		53	7964.12	8960.81	16724.1			53	22048.9	34502.1		53	18847.1	17512
54	10796.9	40657.9	15426.2		54	9892.67	17207.8	10920.6			54	35530.1	30810.6		54	14310.3	18180.6
55	12140	37584.9	21989.2		55	8958.38	16901.4	9083.75			55	27571.4	44176.9		55	20847	19060.6
56	10103.7	51227.3	18655.9		56	7818.35	12116.9	17204.7			56	26236.1	33809.3		56	24655.9	16171.1
57	16569.3	24199.9	14236.7		57	6969.03	10786.7	19120.3			57	16745.1	34659.1		57	24396	19048.5
58	10088.4	20113.6	21980.3		58	7452.05	16971.4	17806.4			58	34679.7	35071.5		58	17054	44265.3
59	13606.5	23892.7	17000.6		59	6836.26	18497.2	21760.7			59	25796.2	54301.3		59	16002.7	24854.2
60	12297.3	27964.3	32218.7		60	8681.43	13415.7	20869.5			60	21815.4	36117.7		60	16217.3	19015.1
61	11064.4	27044	17156		61	11632.3	8724.44	13764.6
62	10155.7	28882.8	26373		62	7483.11	12517.5	16452.1
63	8074.69	23235.3	27837.8		63	7327.56	12275.7	15520
64	6558	25098.6	20391.7		64	7986.48	10700.4	14177.3
65	11825.3	28231	21286.8		65	9117.63	14276.8	14379.6
66	11630.3	25147.7	22917.4		66	6969.3	10102.7	13270.9
67	11299.2	35838.8	20854.2		67	7282.92	9109.27	14187.8
68	8396.08	42238.9	26446.9		68	9058.45	13052	12179.7
69	12767.5	29756.6	26247.7		69	8881.99	13447.3	14711.1
70	11714	27595.6	25493		70	11786.4	18628.9	11646.4
71	9493.4	28346.8	22008.1		71	9659.08	12616.3	14890
72	10574.9	31535	16712.6		72	8517.08	10857.2	22684.5
73	8981.1	40295.6	28610.5		73	10398.1	14970.4	17857.4
74	8262.64	23779.9	23996.6		74	6392.31	13914.6	11125
75	8163.37	23517.8	18691.6		75	7825.38	9229.59	15833.1
76	7711.12	18932.3	20739.8		76	9583.57	17853.4	14578.2
77	8486.67	13233	21084.3		77	9522.19	18322.5	11519.5
78	7941.5	25610.5	20875.7		78	10533.7	10037	13777.6
79	9391.45	28582.5	34504.7		79	7497.19	16902.5	22385.1
80	10019.6	34546.4	33012.5		80	6119.63	16641	13025.7
81	8494.41	38482.2	31543.8		81	9510.97	18098.7	15208.1
82	8195.67	16809.9	20289.9		82	8571.16	9741.41	21269.6
83	9767.69	17811.4	27708.7		83	9816.62	13634.1
84	8174.61	16776.1	25111.7		84	8899.22	12386
85	8409.99	21026.1	20752.8		85	7768.62	14931.7
86	19037.3	26352.2	27261
87	22692.8	25827.4	25564.8
88	11655.9	30292.5	27737.9
89	14473.2	25010.7	19981.6
90	20954.6	21250.3	22322
91	13700.2	18738.1	21338.8
92	11789.7	15753.2	19059.6
93	11013.8	19291.3	20416.8
94	11834.3	25843.7	19182.9
95	9656.24	24249.5	31067.9
96	12072.3	14932.1	24491
97	14133.6	19752.5	35957.2
98	14075	13041.4	22344.8
99	8930.57	16446.6	21936.8
100	10857.9	19254.9	25634.8
101	17553.2	15944.2	15439
102	18842	23287.7	27828.7
103	23313.7	28275.8	18871
104	22436.1	20566.5	16528.8
105	14605.1	22009.6	17732.3
106	15100.6	19459	24666.4
107	17339.4	22557.8	19673.5
108	13953.6	12126.7	17312.2
109	17193.4	13655.5	35094.8
110	17030.4	22707.3	25023.7
111	14079.2	14086.7	27238.2
112	10688.4	21610.4	27252.6
113	15293.8	13023.6	18401
114	15118.8	11953.4	15830.4
115	10254.9	17297.7	24331
116	11275.3	20962	29906.5
117	12256.8	16210.4	26737.9
118	8842.96	13699.1	19453.9
119	12601.5	17863.9	14236.8
120	13454.7	16303	17409.4
121	11486.2	18865.3	20571.2
122	15944.1	17490	26944.3
123	12964.3	17637.3	19705.7
124	14487.3	19484.9	23111.7
125	13826.6	21233.2	12349
126	9965.78	23995	28624.3
127	13847.1	14268.3	22441.7
128	8972.39	28667.8	22857.9
129	13438.5	23593.8	17983.1
130	12413.3	15807.5	22848.9
131	13463.4	17421.6	19705.1
132	9656.78	32402.8	15557.9
133	14292.8	13216.8	12623.9
134	13457.2	13384.8	15020.8
135	14386.5	14391.5	14545.9
136	11081.2	19906.2	20235.9
137	16609.1	12980.3	21837.7
138	11679.3	15717.4	18408.9
139	11735.8	13649.7	16911.1
140	11244.1		24840.2
141			35706.9

## Sheet: Figure 5
Fig. 5b						Fig. 5c							Fig. 5e						Fig. 5f							Fig. 5h						Fig. 5i
SH-SY5Y (Percentage of connected cells)						HMC3 (Percentage of connected cells)							SH-SY5Y (Percentage of connected cells)						HMC3 (Percentage of connected cells)							SH-SY5Y (Percentage of connected cells)						HMC3 (Percentage of connected cells)
Image Number	Control	alpha-Syn	H-151	alpha-Syn+H-151		Image Number	Control	alpha-Syn	H-151	alpha-Syn+H-151			Image Number	Control	alpha-Syn	JSH-23	alpha-Syn+JSH-23		Image Number	Control	alpha-Syn	JSH-23	alpha-Syn+JSH-23			Image Number	Control	diABZI	diABZI+H-151	diABZI+JSH-23		Image Number	Control	diABZI	diABZI+H-151	diABZI+JSH-23
1	29.2683	52.7778	34.5455	35.5556		1	28.5714	70	33.3333	50			1	28.2051	50	29.3103	28.125		1	29.4118	86.6667	46.6667	36.3636			1	34.2857	50	35.1351	35.4839		1	44.4444	73.3333	50	50
2	26.9231	54.1667	20.3704	42.3077		2	50	60	30	40			2	21.7391	61.2903	36.3636	22.2222		2	28.5714	73.3333	50	41.6667			2	32.6923	73.3333	32.2581	33.8028		2	14.2857	54.5455	58.3333	20
3	55.5556	55.2632	41.8605	38.3333		3	30.7692	66.6667	28.5714	40			3	28.8889	40	23.3333	30.4348		3	31.25	58.8235	40	23.0769			3	42.2222	38.8889	41.9355	33.3333		3	46.6667	66.6667	50	25
4	42.1053	62.5	32.8125	41.1765		4	50	69.2308	42.8571	31.5789			4	25.4237	71.875	25	22.5806		4	53.8462	66.6667	25	44.4444			4	41.4634	55.1724	37.1429	37.7049		4	28.5714	90.9091	41.6667	46.6667
5	22.7273	53.4884	24.6154	40		5	38.8889	69.2308	25	52.9412			5	23.3333	53.8462	14.2857	30.303		5	52.9412	66.6667	27.7778	41.6667			5	24.3902	56.7568	28.2353	34.8837		5	33.3333	65.2174	37.5	33.3333
6	33.871	54.5455	24.6377	33.8028		6	42.8571	76.9231	41.1765	53.8462			6	18.1818	53.8462	23.6842	33.3333		6	30.4348	77.7778	29.4118	60			6	32.8358	38.7097	36.9863	44		6	25	72.7273	33.3333	25
7	30.2326	62.5	27.5	31.9149		7	37.5	63.6364	30.7692	23.0769			7	18.3673	62.5	29.1667	25		7	35.2941	63.6364	33.3333	14.2857			7	39.2857	48.2759	38.3562	37.6471		7	30	50	66.6667	41.6667
8	20.9302	39.4737	31.9149	22.0339		8	44.4444	61.5385	37.5	40			8	17.9487	50	26.9231	35.1351		8	29.4118	62.5	14.8148	58.3333			8	37.7358	50	29.1667	36.7347		8	40	81.8182	27.2727	50
9	32.1429	52.9412	18.8679	27.2727		9	23.0769	90.9091	0	29.4118			9	18.75	52.7778	31.0345	20.6897		9	37.5	66.6667	25	40			9	26.087	65.3846	38.4615	39.6226		9	40.9091	81.8182	30	30.7692
10	16.2791	34.6154	37.5	36.1702		10	35.7143	69.2308	30	22.7273			10	16.2791	55.102	16.2791	33.3333		10	47.0588	50	25	26.6667			10	26.5306	71.4286	38.4615	30.5085		10	50	63.6364	33.3333	33.3333
11	34.2857	52.9412	18.5185	30.6122		11	33.3333	57.1429	36.8421	20			11	20.9302	54.5455	27.2727	52		11	33.3333	77.7778	28.5714	57.1429			11	37.7778	61.5385	26.0274	38.7097		11	44.4444	50	25	28.5714
12	47.2222	40.7407	25.7143	18.4211		12	33.3333	76.4706	30	35.2941			12	16.6667	63.6364	24.3243	25		12	50	85.7143	29.4118	20			12	33.871	50	34.4262	22.2222		12	63.6364	88.8889	36.3636	58.8235
13	25	37.037	28.5714	20		13	15.7895	88.8889	20	44.4444			13	42.8571	58.3333	15.5556	37.5		13	16.6667	64.7059	22.2222	36.3636			13	37.5	46.875	27.2727	38.2979		13	37.5	78.5714	37.5	66.6667
14	30.9524	60	27.2727	18.75		14	33.3333	64.2857	14.2857	25			14	35.2941	57.1429	18.9189	32.2581		14	18.75	64.2857	38.4615	52.9412			14	28.3019	58.8235	28.5714	33.3333		14	42.8571	56.25	27.2727	37.5
15	23.4043	68.1818	24.2424	30.5556		15	14.2857	69.2308	30.7692	35.2941			15	20.8333	45.4545	24.2424	30.5556		15	40	66.6667	23.8095	20			15	22.6415	55	32.4324	30		15	40	60	53.3333	33.3333
16	20.5882	50	22.5	20		16	40	66.6667	40.9091	22.2222			16	28.3333	50	22.5	20		16	18.75	77.7778	35.7143	35.7143			16	32.5	65	39.2157	40.9091		16	17.3913	57.1429	50	40
17	41.3793	56.25	23.8095	14.7059		17	26.6667	55.5556	13.3333	28.5714			17	26.6667	53.3333	23.8095	14.7059		17	19.0476	70	33.3333	17.6471			17	28.125	60.3448	33.3333	38.2353		17	43.75	83.3333	50	31.5789
18	31.1111	52.7778	33.3333	34.1463		18	15.3846	77.7778	40	25			18	33.3333	45.8333	33.3333	9.7561		18	31.25	60	50	40			18	31.5789	65.9091	32.3529	48.9362		18	57.1429	63.6364	23.0769	25
19	41.4634	53.125	29.1667	26.8293		19	33.3333	66.6667	33.3333	57.8947			19	35	55.5556	16.6667	19.5122		19	28.5714		41.6667	33.3333			19	34.7826	58.3333	38.7097	26.4706		19	40	87.5	20	22.2222
20	22.4138	62.069	22.7273	21.6216		20	30.7692	66.6667	40	35.2941			20	27.027	62.069	22.7273	16.2162		20	35.2941		25	28.5714			20	26.8293	61.1111	37.7358	37.5		20	50	91.6667	50	37.5
21		72	38.4615	45.098		21	28.5714	73.6842	26.6667	26.087			21		72	30.7692	45.098		21	25			53.8462			21	34.9206	55.3191	31.4286	42.8571		21		81.8182	44.4444	33.3333
																												37.5						77.7778	58.3333

## Sheet: Figure 6
Fig. 6b					Fig. 6c					Fig. 6d
SH-SY5Y-alpha-Syn + HMC3 (co-culture)					SH-SY5Y-alpha-Syn + HMC3 (co-culture)					SH-SY5Y-alpha-Syn conditioned media on HMC3 (secretion)						Fig. 6f
Percentage acceptors (HMC3) with aggregates					Number of alpha-Syn aggregates per acceptor					Percentage acceptors (HMC3) with aggregates						Percentage acceptors (HMC3) with alpha-Syn aggregates (co-culture) [Data in each cell is from one image]
Image #	Control	diABZI	diABZI+H-151		Acceptor cell #	Control	diABZI	diABZI+H-151		Image #	Control	diABZI	diABZI+H-151				Control																									IL-1α
1	50	63.6364	71.4286		1	3	8	1		1	19.0476	17.9487	19.697			No JSH-23	60	30.7692	40	37.5	50	57.1429	50	64.2857	50	62.5	53.8462	66.6667	45.4545	60	66.6667	42.8571	58.3333	58.3333	87.5	55.5556	53.8462	63.6364	58.3333	42.8571		75	83.3333	100	73.6842	100	88.2353	75	80
2	62.5	62.5	42.8571		2	3	5	3		2	10.2041	17.0732	10.8434			JSH-23	43.75	42.8571	40	41.1765	53.8462	50	46.6667	42.1053	27.2727	38.4615	42.8571	20	30	44.4444	44.4444	41.6667	50	44.4444	50	41.6667	46.6667	50	45.4545	41.1765		61.5385	50	77.7778	50	47.8261	55.5556	43.75	43.75
3	42.8571	80	66.6667		3	2	2	1		3	18.3908	16.6667	22.2222
4	44.4444	60	33.3333		4	2	1	2		4	20.2899	17.0213	29.1667
5	57.1429	66.6667	55.5556		5	3	6	1		5	17.5	21.7391	21.4286			Fig. 6g
6	44.4444	37.5	50		6	2	3	2		6	15.4762	18.9474	25.8065			Percentage acceptors (HMC3) with alpha-Syn aggregates (co-culture) [Data in each cell is from one acceptor cell]
7	50	58.3333	57.1429		7	6	1	4		7	20.3704	14.7059	22.7273				Control
8	50	66.6667	46.6667		8	1	1	3		8	10	14.2857	15.7895			No JSH-23	3	2	4	2	2	1	1	1	2	2	2	11	3	11	2	3	4	2	5	4	2	1	1	6	3	1	1	2	4	1	1	3	3
9	57.1429	60	50		9	2	1	2		9	16.1616	22.2222	17.3333			JSH-23	2	1	2	4	3	3	3	4	6	3	1	8	3	3	3	3	1	1	2	1	2	2	1	3	1	4	1	1	1	1	1	2	1
10	50	57.1429	33.3333		10	1	1	5		10	20.8955	16.3043	20.4082
11	50	56.25	37.5		11	1	3	1		11	17.0455	20.5882	16.8317
12	50	57.8947	44.4444		12	4	1	2		12	16.8831	17.2414	15.493
13	27.2727	71.4286	33.3333		13	1	4	1		13	17.4419	16.6667	18.0556			Fig. 6h
14	50	70	40		14	1	1	3		14	21.9048	18.9189	16.4384			Percentage acceptors (HMC3) with alpha-Syn aggregates (secretion control) [Data in each cell is from one image]
15	44.4444	60	33.3333		15	3	2	4		15	13.6986	13.3929	21.8182				Control															IL-1α																IL-1β
16	33.3333	50	33.3333		16	6	5	1								No JSH-23	25.8065	14.4737	7.92079	7.9646	14.4444	12.5	13.4831	11.828	16.8317	13.3858	14.6789	11.8182	15.625	14.7059		32.3944	15.873	18.4783	18.3908	17.8082	17.7215	21.3333	14.1176	16.4179	19.6429	17.1053	17.7083	18.5185	20			17.1053	14.6667
17	52.9412	52.381	57.1429		17	1	1	1								JSH-23	7.9646	26.4151	7.5	16.25	12.1495	15.4639	17.3333	18.1818	16.4706	23.3333	20.2381	20.5479	17.9775	21.3333	17.1429	16.8675	20.9677	8.82353	11.9403	21.4286	16.6667	8.57143	13.8462	15.7143	11.4286	9.83607	15.873	10.6061	19.6078	14.7059	18.9189	14.7059	19.1781
18	36.3636	60	44.4444		18	1	2	1
19	62.5	50	20		19	2	1	1
20	40	57.1429	37.5		20	2	1	1
21	36.3636	57.1429	23.0769		21	1	1	2
22	36.3636	66.6667	25		22	2	8	1
23	55.5556	47.0588	28.5714		23	2	3	1
24	40	100	36.3636		24	5	2	2
25	50	63.6364	14.2857		25	2	2	1
26	44.4444				26	1	1	1
					27	1	3	1
					28	1	2	1
					29	1	1	1
					30	2	2	1
					31	3	1	1
					32	1	4	1
					33	3	4	2
					34	2	3	3
					35	1	1	2
					36	2	2	2
					37	1	2	1
					38	2	4	4
					39	1	3	2
					40	1	5	2
					41	2	9	3
					42	2	2	1
					43	1	4	1
					44	1	1	1
					45	1	3	1
					46	1	3	1
					47	1	2	1
					48	1	1	1
					49	3	2	3
					50	2	3	1
					51	3	2	1
					52	6	4	3
					53	1	1	1
					54	2	1	2
					55	5	1	3
					56	2	1	2
					57	4	1	1
					58	3	3	2
					59	1	4	3
					60	1	3	1
					61	2	1	1
					62	2	1	3
					63	3	1	1
					64	4	1	1
					65	1	1	5
					66	3	2	2
					67	1	1	3
					68	2	3	5
					69	1	1	4
					70	2	2	4
					71	2	1	1
					72	2	2	5
					73	3	4	1
					74	2	5	1
					75	3	3	4
					76	1	1	2
					77	3	4	2
					78	3	1	1
					79	6	2	1
					80	9	2	1
					81	1	3	1
					82	1	1	1
					83	5	1	3
					84	2	3	1
					85	4	3	2
					86	1	2	2
					87	7	1	2
					88	3	1	1
					89	1	1	2
					90	3	1	1
					91	3	3	2
					92	1	1	1
					93	2	2
					94	1	4
					95	6	2
					96	2	2
					97	4	3
					98	3	1
					99	1	5
					100	2	1
					101	2	4
					102	5	1
					103	2	3
					104	2	1
					105	6	2
					106	5	3
					107		3
					108		2
					109		1
					110		5
					111		5
					112		1
					113		2
					114		1
					115		2
					116		1
					117		1
					118		1
					119		2
					120		1
					121		2
					122		7
					123		2
					124		2
					125		1
					126		4
					127		11
					128		1
					129		1
					130		3
					131		4
					132		6
					133		2
					134		1
					135		2
					136		1
					137		1
					138		2
					139		1
					140		4
					141		2
					142		1
					143		3
					144		1
					145		3
					146		3
					147		3
					148		1
					149		1
					150		1
					151		1
					152		1
					153		2
					154		1
					155		3
					156		4
					157		1
					158		3
					159		1
					160		4
					161		2
					162		2
					163		1
					164		3
					165		4
					166		1
					167		5
					168		2
					169		5
					170		1
					171		1
					172		2
					173		1
					174		1
					175		1
					176		5
					177		1
[truncated: 731 more columns]

## Sheet: Figure 7
	Fig. 7b. Percentage microglial (M) acceptors with neuronal-derived mitochondria [Data in each cell is from one image]
		N-MitoDsRed + M																																			N-MitoDsRed-alpha-Syn + M
	Co-culture	42.8571	30.7692	40	28.5714	33.3333	25	42.8571	50	20	25	16.6667	20	16.6667	16.6667	40	50	0	33.3333	33.3333	16.6667	50	40	33.3333	42.8571	0	0	33.3333	16.6667	66.6667	50	45.4545	28.5714	25	60	22.2222	50	50	30	57.1429	66.6667	50	50	38.4615	45.4545	100	60	62.5	60
	Secretion	5.55556	21.4286	16.6667	25	6.25	18.75	9.09091	5.55556	4.7619	11.1111	8.33333	11.1111	5.55556	6.25	14.2857	12.5	10	0	7.69231	11.1111	20															14.2857	7.69231	8.33333	13.3333	0	4.34783	16.6667	9.09091	17.6471	0	0	14.2857	8.33333
	Fig. 7c. Number of neuronal-derived mitochondria per microglial (M) acceptor [Data in each cell is from individual acceptos cells]
		N-MitoDsRed + M
	Co-culture	1	4	2	1	1	1	1	1	2	1	2	1	1	2	1	2	1	1	1	1	1	2	1	1	2	1	1	1	3	2	3	1	2	1	1	1	2	2	1	1	1	2	1	2	2	1	3	1
	Secretion	3	1	1	2	1	1	2	1	1	1	1	1	1	1	1	1	3	1	1	1	2	1	2	1	1	3	1	1	1	1
						Fig. 7g	Mean Cytochrome c/DsRed intensity of transferred mitochondria				Fig. 7i	Mander's Overlap coefficient (MitoDsRed with LAMP1)				Fig. 7j	Load of K63-ubiquitinated mitochondria in alpha-Syn-exposed neuronal cells
		Fig. 7e	Fig. 7f			Mitochondria # (neuronal derived in microglia)	NMitoDsRed+ M	NMitoDsRedα-Syn + M			Microglial cell #	NMitoDsRed+ M	NMitoDsRedα-Syn + M			Neuronal cell #	Monoculture	Co-culture with HMC3
		N-MitoDsRed + M	N-MitoDsRed-alpha-Syn + M			1	2.52346	2.67709			1	0.958	0.975			1	0.013	0.004
	Isolated mitochondria	101	137			2	0.20107	1.74419			2	0.851	0.305			2	0.011	0.012
	Overlap with host mitochondria	47	32			3	3.31478	1.47271			3	0.991	0.625			3	0.005	0.002
						4	3.11245	1.41999			4	0.979	0.979			4	0.05	0.007
						5	1.77698	1.36379			5	0	0.765			5	0.073	0
						6	2.98005	1.573			6	0.944	0.84			6	0.021	0.006
						7	3.08793	1.3112			7	0.995	0.223			7	0.13	0.007
						8	1.9927	1.72979			8	0.91	0.675			8	0.008	0.028
						9	4.48587	2.52086			9	0.992	0.385			9	0.043	0.013
						10	0.528883	0.89156			10	1	0.116			10	0.019	0.006
						11	2.78579	1.23555			11	0.658	0.909			11	0.031	0.007
						12	3.69846	0.314657			12	0	0.76			12	0.005	0.006
						13	1.25229	1.33141			13	0.848	0.904			13	0.007	0
						14	1.18947	0.552185			14	0	0.991			14	0.004	0
						15	0.276543	0.874919			15	0.319	0.781			15	0.012	0.002
						16	0.600417	0.888515			16	0.97	1			16	0.01	0.003
						17	0.394394	0.697013			17	0.958	0.92			17	0.022	0.006
						18	0.205009	0.245382			18	0.815	0.043			18	0.016	0.007
						19	0.303544	0.529001			19	0.081	0.048			19	0.024	0.006
						20	6.94972	0.776525			20	0.671	0.773			20	0.009	0.004
						21	2.44586	0.875725			21	0.968	0.845			21	0.032	0.01
						22	1.97007	0.329093			22	0.214	0.907			22	0.021	0
						23	0.341294	0.323477			23	0.057	0.929			23	0.028	0.003
						24	0.685407	0.450787			24	0.657	0			24	0.028	0
						25	6.69765	0.800698			25	0.7	0.955			25	0.007	0.001
						26	0.260238	0.874017			26	0.14	0.381			26	0.015	0.002
						27	0.142592	0.607241			27	0.609	0			27	0.047	0.002
						28	0.472462	1.70905			28	1	1			28	0.015	0.001
						29	0.844183	1.73742			29	0.976	1			29	0.062	0.006
						30	0.578883	0.47435			30	1	1			30	0.045	0.011
						31	1.35271	1.11057			31	0.839	0.987			31	0.036	0.006
						32	0.451503	1.94903			32	0.925	0.096			32	0.103	0.005
						33	1.09293	1.04909			33	1	0.667			33	0.069	0
						34	1.70168	0.510128			34	0.549	0.909			34	0.028	0
						35	3.30495	0.543736			35	0.349	1			35	0.038	0.002
						36	3.35977	0.707771			36	0.973	0.97			36	0.044	0.007
						37	3.50547	0.452005			37	1	0.976			37	0.056	0.002
						38	3.45393	0.629708			38	0	0.935			38	0.011	0.001
						39	0.482716	3.47446			39	0.666	0.999			39	0.027	0.002
						40	6.12195	0.429606			40	0.83	0.249			40	0.048	0.001
						41	1.35721	1.80346			41	0	0.991			41	0.058	0.002
						42	3.4314	4.30099			42	0.951	0.861			42	0.027	0
						43	1.1622	0.26305			43	1	0.933			43	0.042	0.001
						44	3.52812	0.351151			44	1	0			44	0.02	0
						45	2.81533	0.345392			45	0.456	0.193			45	0.031	0.002
						46	1.03523	0.288734			46	0.756	0.971			46	0.033	0.001
						47	3.55177	1.27549			47	0.987	0.507			47	0.037	0
						48	0.438789	2.09244			48	0.744	0			48	0.051	0
						49	1.63767	0.459139			49		0.932			49	0.045	0.004
						50	1.94922	0.19342			50		0.762			50	0.055	0.003
[truncated: 211 more columns]

## Sheet: Figure 8
Fig. 8b. Proportion of transferred mitochondria containing mtDNA [Data in each cell is from individual microglial cells that received mitochondria]
	mtDNA +																																														mtDNA -
Control	50	100	100	100	100	0	50	100	0	100	100	0	60	50	0	0	100	100	100	100	100	33.3333	100	0	33.3333	0	100	100	100	0	100	100	100	100	0	0	100	0	100	100	100	100	75	0	100	100	50	0	0
α-Syn	50	0	50	0	50	0	0	100	0	100	100	0	100	100	50	100	100	0	100	100	100	0	100	100	100	100	100	100	100	100	100	100	100	100	100	0	100	0	100	100	100	100					50	100	50
	Fig. 8d. Mean STING intensity in GM130+ Golgi per HMC3 cell in co-culture					Fig. 8f. Mean nuclear NF-kB intensity per HMC3 cell in co-culture					Fig. 8h. Mean nuclear IRF3 intensity per HMC3 cell in co-culture
	Cell #	Control	alpha-Syn			Cell #	Control	alpha-Syn			Cell #	Control	alpha-Syn
	1	13045	10517.6			1	17102.5	16477.2			1	12199.1	13504.8
	2	9042.18	9386.34			2	15070.9	25490.3			2	15951.7	10888.3
	3	8565.25	8510.39			3	21359	20073.2			3	18601.5	11946
	4	7448.23	10250.9			4	18734.9	14768.9			4	17885.9	13809.6
	5	15311.9	11070.4			5	17264.7	27156.8			5	16372.8	12716.4
	6	11775.8	9005.95			6	14881.6	14516.2			6	12504.7	15552.3
	7	9699.23	10715.4			7	17931	20739.8			7	11090.8	17554.7
	8	10831.2	9476.64			8	14697.8	21608.5			8	18072.1	20498.9
	9	9365.29	5446.07			9	12209	18287.7			9	11487.7	25919.3
	10	15654.7	8565.57			10	19168.5	14669.4			10	10844.1	19190.8
	11	10168.5	8986.84			11	15846.2	14997.3			11	11070.8	17508.9
	12	8987.62	6313.64			12	13212.6	17225.7			12	10855.6	17007.5
	13	7189.74	9970.69			13	15548	15341.3			13	10134.2	16886.2
	14	12269.3	8956.23			14	17219.6	17190.5			14	9451.21	19254.8
	15	11978.6	10511.9			15	12964	13585.9			15	7730.14	17972.4
	16	10852.7	11911.3			16	15420.2	14435.4			16	9129.3	12111.5
	17	12306.6	12394.4			17	15036.5	22846.6			17	10640.9	17268.3
	18	15015.1	9346.93			18	13194	26343.4			18	16315.2	14379.2
	19	10385.7	20485.7			19	15072.7	24483			19	9402.31	14101.6
	20	10533.5	13775.4			20	16577.9	17829.9			20	11736.8	14320.5
	21	9844.89	23785.9			21	17477.8	15505.1			21	8986.29	16257.4
	22	8973.67	16635			22	11662.2	22655			22	13441.8	18507
	23	8379.43	8583.15			23	12003.4	21347.4			23	15301.6	14225.7
	24	8265.31	15248.6			24	14744.6	23625			24	12947.9	12366.8
	25	8974.2	13319.3			25	14115.8	23856			25	15580	13843.2
	26	11534.3	14928			26	18875.4	16696.5			26	15222.8	25366.8
	27	8566.97	11856.9			27	14640.5	25836			27	14826.5	18660.2
	28	10444.3	16141			28	21072.9	28521.6			28	10301.4	13634.8
	29	9252.57	11612.4			29	16146.7	20772.3			29	17388.6	9813.47
	30	9129.21	13530.2			30	19565.7	30185			30	18863.2	11638.1
	31	11420.3	9975.72			31	13569.1	21519.1			31	12451.2	10777.7
	32	8850.33	7715.88			32	17706.5	16318.3			32	7765.29	14556.5
	33	13841.6	9123.35			33	21062.3	16096.1			33	10717.4	21167.5
	34	11248.2	17145.5			34	18089.8	22099.2			34	7935.9	23418.4
	35	8717.4	14740.3			35	15434	23115.3			35	13801.5	24651.3
	36	8260.28	11844			36	14485.3	16835.3			36	8532.98	18798.7
	37	13239.1	12337.5			37	16055.8	14806.5			37	7798.53	18584.7
	38	10215.1	8706.1			38	14772.3	13239.1			38	10403.3	26300.4
	39	10857.8	8739.14			39	14612.6	17188.4			39	10498.9	21480.9
	40	12596.4	14006.4			40	11296.8	18436.3			40	10518	21225.5
	41	8824.98	12578.4			41	11974.2	16865			41	11538.6	14612.4
	42	6938.85	10544.2			42	11420.4	18532.9			42	10433.4	16141.5
	43	9429.34	17515.8			43	14054.9	23139.8			43	11034.5	25523.2
	44	10441.5	9580.46			44	14438.1	18492.2			44	13211.4	15824.3
	45	9805.76	11120.9			45	12416.8	21316.4			45	11787.6	11835
	46	10044.2	11406.1			46	11450.3	20343.6			46	11626.7	13333.4
	47	8339.12	13683.8			47	14804.3	12722.5			47	10914	14767.2
	48	10345.2	13708.1			48	15095.7	14953.1			48	12811.8	12696.2
	49	11157.7	9877.62			49	14322.1	15517.7			49	18081.6	13823.8
	50	11632.4	10949.6			50	15140	14127.3			50	11192.5	12638.8
	51	11833.2	8701.29			51	14526.3	20002.2			51	10430.6	15797.7
	52	10752.9	12760.2			52	15056.1	16735.8			52	12446.8	12771.8
	53	9687.23	8747.99			53	12725.7	24102.3			53	10511.6	11708.1
	54	7694.36	9753.2			54	11035.7	20495			54	9836.98	13878.6
	55	10275.9	11570.2			55	12417.4	14982.8			55	8289.9	14751.9
	56	11535.4	12382.2			56	14172.9	11069.2			56	11521.4	19228.4
	57	13756.9	11044			57	10691.3	18964.8			57	11991.9	30793.9
	58	10416.9	9828.85			58	9005.76	15318.1			58	13577.5	21586.1
	59	10176.3	10885.7			59	8368.6	11685.4			59	11960.4	18262.3
	60	6864.97	15636.7			60	11008.6	14637			60	14676.3	9761.16
	61	9438.98	9129.26			61	13261.3	14134.9			61	10806.2	18410.3
	62	8228.15	9924.49			62	10923.8	14667.6			62	8370.41	9180.99
	63	7299.74	12858.3			63	15196	28922			63	9262.46	15716.1
	64	7444.84	8460.02			64	9958.69	23651			64	11989.4	13307.4
	65	10991.5	8292.61			65	13911	28540.5			65	11585.5	16536.8
	66	11503.3	10725.9			66	7428.49	19054.3			66	11499.1	21268.6
	67	12378.5	10235.8			67	6207.81	29959			67	10253.3	12513.3
	68	14954.9	8758.95			68	8548.88	37877.7			68	12051.6	12314.6
	69	11253.1	11224.7			69	10887.7	23447.6			69	11201.2	10085.6
	70	10277.2	10174.5			70	8893.73	16857.7			70	14690.9	11451.2
	71	9060.92	8976.38			71	13536.8	17585.3			71	19381.5	12051.1
	72	7982.95	14048.5			72	9007.12	19159.5			72	10734.1	12863.5
	73	12680.2	15727.8			73	10126.7	14335.8			73	11641.7	8889.04
	74	8230.55	14068.9			74	9685.6	15346.1			74	11112.6	15380.4
	75	6521.7	14838.1			75	11205.6	15855.3			75	10106	15320.9
	76	10617.7	14898.3			76	11274.3	9945.48			76	12291.2	22743.1
	77	11505	13450			77	8659.23	18455.4			77	10991.5	16337
	78	8372.46	8454.53			78	8388.16	19082.3			78	12245.8	25593
	79	13821.5	11821.7			79	11562.8	14938.7			79	10780.5	13854.2
	80	10973.2	8906.25			80	10069.8	19667			80	10395.6	10393.9
	81	12395	10633.6			81	7737.51	17524			81	15025	14635
	82	11133.1	11534.8			82	7875.54	15104.7			82	15454.9	16066.7
	83	9767.81	10684.8			83	7941.78	14403.3			83	11524.5	20408.8
	84	9713.99	7920.58			84	9191.13	13747.4			84	12413.6	19895.8
	85	14175.3	10670.3			85	9191.21	14463.5			85	11181.8	20055.9
	86	11713.6	12615.3			86	7916.99	17813.5			86	10993.8	17353
	87	11006.2	13575.2			87	8961.08	15478.1			87	10114.2	19523.8
	88	10114.9	9829.19			88	8505.39	20841.7			88	10900	21365.8
	89	8864.88	9952.25			89	7369.91	18140.6			89	9782.7	19941.9
	90	10440.4	10074.8			90	10477.8	12429.9			90	16102.5	25475.2
	91	9353.02	14911.9			91	10542.7	14250.4			91	12582.8	23731.8
	92	8175.3	9347.89			92	8763.75	17093.5			92	10085.6	19111.4
	93	11479.7	12967.8			93	9313.94	21726.1			93	13349.6	19172.2
	94	10456.2	16605.5			94	9430.68	14592.8			94	12616.6	42945.6
	95	8663.95	14807.1			95	8599.42	15848.8			95	13622.4	26639.3
	96	11552.1	13560			96	10698.1	16405.9			96	17219.1	40401.3
	97	10215.5	10979.1			97	8166.78	10682.8			97	14597.2	14281.3
	98	11485.8	27605.3			98	11490.3	12910.8			98	11560.1	16375.4
	99	12350	13735.3			99	11210	19895.5			99	9150.26	10237
	100	10603.2	14709.4			100	10027.7	18625.2			100	9246.65	11445
[truncated: 43 more columns]

## Sheet: Figure S1
Fig. S1b. Mander's Overlap co-efficient (TOMM20 with alpha-Syn)					Fig. S1d. Mander's Overlap co-efficient (TOMM20 with alpha-Syn)
Cell #	SH-SY5Y	HMC3			Cell #	hNeurons	hMG				Fig. S1g
1	0.093	0.147			1	0.222	0.089				α-Syn exposure (hours)	SH-SY5Y: Mander's Overlap Coefficient (TOMM20 with alpha-Syn) [Data in each cell is from individual cell quantification]
2	0.247	0.063			2	0.161	0.304				1	0.004	0.007	0.01	0.006	0.006	0.002	0.006	0.002	0.002	0.01	0.002	0.002	0.001	0.005	0.006	0.014	0.005	0.012	0.001	0.005	0.021	0.012	0.006	0.009	0.004	0.001	0.018	0.017	0.001	0.002	0.006	0.001	0.003	0.001	0.006	0.01	0.007	0.014
3	0.199	0.071			3	0.07	0.203				3	0.04	0.033	0.019	0.036	0.021	0.031	0.05	0.026	0.038	0.022	0.026	0.025	0.021	0.028	0.041	0.025	0.051	0.034	0.059	0.017	0.05	0.014	0.051	0.021	0.048	0.056	0.025	0.008	0.014	0.013	0.02	0.008	0.006	0.02	0.012	0.015	0.007	0.011
4	0.103	0.116			4	0.096	0.23				6	0.041	0.058	0.075	0.09	0.078	0.042	0.052	0.04	0.029	0.025	0.027	0.06	0.032	0.02	0.026	0.024	0.031	0.049	0.044	0.049	0.088	0.018	0.052	0.037	0.048	0.067	0.071	0.063	0.051	0.049	0.039	0.044	0.068	0.07	0.027	0.037	0.044	0.021
5	0.08	0.04			5	0.329	0.085				9	0.036	0.044	0.088	0.104	0.071	0.041	0.033	0.054	0.044	0.058	0.116	0.056	0.017	0.068	0.079	0.059	0.084	0.03	0.067	0.042	0.035	0.059	0.087	0.014	0.071	0.072	0.088	0.062	0.032	0.021	0.02	0.017	0.06	0.06	0.033	0.028	0.052	0.025
6	0.137	0.038			6	0.158	0.142				12	0.09	0.106	0.08	0.101	0.087	0.11	0.156	0.082	0.095	0.02	0.062	0.11	0.079	0.12	0.064	0.102	0.119	0.109	0.079	0.074	0.115	0.104	0.071	0.092	0.036	0.085	0.047	0.093	0.141	0.097	0.069	0.111	0.048	0.104	0.069	0.075	0.095	0.054
7	0.085	0.101			7	0.072	0.234
8	0.066	0.177			8	0.292	0.257
9	0.219	0.098			9	0.166	0.089
10	0.095	0.075			10	0.228	0.277				Fig. S1h
11	0.112	0.096			11	0.329	0.327				α-Syn exposure (hours)	HMC3: Mander's Overlap Coefficient (TOMM20 with alpha-Syn) [Data in each cell is from individual cell quantification]
12	0.213	0.067			12	0.192	0.197				1	0.008	0.007	0.001	0	0.003	0.004	0.009	0	0.004	0.011	0.002	0.004	0.001	0.004	0.001	0.004	0	0.006	0.001	0	0	0.005	0.004	0.005	0.012	0.001	0.001	0.009	0.007	0	0	0.009	0.004	0.002	0.003	0.003	0	0.001
13	0.088	0.151			13	0.202	0.219				3	0.029	0.01	0.012	0.047	0.018	0.037	0.008	0.018	0.034	0.036	0.041	0.036	0.029	0.039	0.035	0.025	0.054	0.022	0.026	0.041	0.046	0.032	0.014	0.041	0.023	0.054	0.039	0.045	0.024	0.031	0.038	0.043	0.019	0.039	0.043	0.023	0.026	0.047
14	0.198	0.098			14	0.263	0.335				6	0.063	0.071	0.028	0.056	0.028	0.051	0.05	0.073	0.033	0.023	0.036	0.033	0.021	0.036	0.059	0.031	0.03	0.031	0.03	0.036	0.018	0.034	0.031	0.024	0.017	0.018	0.058	0.054	0.034	0.022	0.044	0.058	0.016	0.044	0.038	0.042	0.037	0.025
15	0.104	0.089			15	0.307	0.374				9	0.067	0.032	0.076	0.066	0.02	0.027	0.069	0.046	0.028	0.055	0.029	0.055	0.055	0.041	0.054	0.032	0.05	0.044	0.052	0.063	0.068	0.033	0.056	0.071	0.044	0.036	0.048	0.042	0.037	0.042	0.025	0.041	0.037	0.059	0.057	0.055	0.063	0.048
16	0.086	0.139			16	0.22	0.159				12	0.077	0.042	0.063	0.032	0.051	0.049	0.072	0.051	0.052	0.139	0.07	0.052	0.073	0.124	0.082	0.077	0.115	0.046	0.062	0.062	0.048	0.071	0.079	0.034	0.074	0.093	0.035	0.078	0.032	0.046	0.054	0.034	0.078	0.092	0.047	0.087	0.047	0.054
17	0.042	0.032			17	0.273	0.298
18	0.068	0.082			18	0.171	0.161
19	0.081	0.201			19	0.331	0.284
20	0.129	0.103			20	0.083	0.085
21	0.126	0.112			21	0.206	0.149
22	0.081	0.09			22	0.192	0.193					Fig. S1j	SH-SY5Y: Mander's Overlap Coefficient - TOMM20 with alpha-Syn (16h alpha-Syn treatment)				Fig. S1k	HMC3: Mander's Overlap Coefficient - TOMM20 with alpha-Syn (16h alpha-Syn treatment)
23	0.087	0.046			23	0.18	0.127
24	0.159	0.041			24	0.083	0.277
25	0.107	0.102			25	0.132	0.257					Cell #	Control	LLOMe (1h)			Cell #	Control	LLOMe (1h)
26	0.037	0.098			26	0.133	0.195					1	0.093	0.247			1	0.093	0.247
27	0.104	0.092			27	0.218	0.319					2	0.247	0.263			2	0.247	0.263
28	0.093	0.035			28	0.237	0.235					3	0.199	0.379			3	0.199	0.379
29	0.143	0.111			29	0.102	0.169					4	0.103	0.252			4	0.103	0.252
30	0.058	0.052			30	0.095	0.061					5	0.08	0.173			5	0.08	0.173
31	0.11	0.064			31	0.256	0.203					6	0.137	0.033			6	0.137	0.033
32	0.079	0.04			32	0.31	0.089					7	0.085	0.107			7	0.085	0.107
33	0.079	0.113			33	0.096	0.328					8	0.066	0.129			8	0.066	0.129
34	0.066	0.044			34	0.126	0.129					9	0.219	0.236			9	0.219	0.236
35	0.092	0.043			35	0.207	0.251					10	0.095	0.135			10	0.095	0.135
36	0.067	0.086			36	0.159	0.277					11	0.112	0.16			11	0.112	0.16
37	0.063	0.083			37	0.302	0.326					12	0.213	0.259			12	0.213	0.259
38	0.109	0.088			38	0.087	0.167					13	0.088	0.258			13	0.088	0.258
39	0.113	0.025			39	0.224	0.172					14	0.198	0.183			14	0.198	0.183
40	0.076	0.089			40	0.122	0.064					15	0.104	0.22			15	0.104	0.22
41	0.041	0.047			41	0.337	0.072					16	0.086	0.22			16	0.086	0.22
42	0.084	0.048			42	0.272	0.206					17	0.042	0.13			17	0.042	0.13
43	0.093	0.053			43	0.136	0.125					18	0.068	0.217			18	0.068	0.217
44	0.068	0.178			44	0.228	0.253					19	0.081	0.19			19	0.081	0.19
45	0.09	0.044			45	0.284	0.087					20	0.129	0.13			20	0.129	0.13
46	0.133	0.07			46	0.193	0.097					21	0.126	0.158			21	0.126	0.158
47	0.073	0.1			47	0.4	0.304					22	0.081	0.186			22	0.081	0.186
48	0.219	0.1			48	0.221	0.153					23	0.087	0.104			23	0.087	0.104
49	0.075	0.058			49	0.095	0.207					24	0.159	0.198			24	0.159	0.198
50	0.061	0.067			50	0.259	0.132					25	0.107	0.072			25	0.107	0.072
					51	0.362	0.136					26	0.037	0.091			26	0.037	0.091
					52	0.187	0.203					27	0.104	0.168			27	0.104	0.168
					53	0.296	0.184					28	0.093	0.164			28	0.093	0.164
					54	0.28	0.102					29	0.143	0.128			29	0.143	0.128
					55	0.226	0.161					30	0.058	0.169			30	0.058	0.169
					56	0.126	0.072					31	0.11	0.175			31	0.11	0.175
					57	0.344	0.211					32	0.079	0.149			32	0.079	0.149
					58	0.266	0.191					33	0.079	0.28			33	0.079	0.28
					59	0.216	0.234					34	0.066	0.176			34	0.066	0.176
					60	0.253	0.266					35	0.092	0.41			35	0.092	0.41
												36	0.067	0.192			36	0.067	0.192
												37	0.063	0.123			37	0.063	0.123
												38	0.109	0.163			38	0.109	0.163
												39	0.113	0.118			39	0.113	0.118
												40	0.076	0.17			40	0.076	0.17
												41	0.041	0.162			41	0.041	0.162
												42	0.084	0.147			42	0.084	0.147
												43	0.093	0.222			43	0.093	0.222
												44	0.068	0.146			44	0.068	0.146
												45	0.09	0.241			45	0.09	0.241
												46	0.133	0.223			46	0.133	0.223
												47	0.073	0.269			47	0.073	0.269
												48	0.219	0.254			48	0.219	0.254
												49	0.075	0.32			49	0.075	0.32
												50	0.061	0.242			50	0.061	0.242
												Mann Whitney test					Mann Whitney test
												P value	3.3665e-11				P value	2.51127e-05
												Exact or approximate P value?	Exact				Exact or approximate P value?	Exact
												P value summary	****				P value summary	****
												Significantly different (P < 0.05)?	Yes				Significantly different (P < 0.05)?	Yes
												One- or two-tailed P value?	Two-tailed				One- or two-tailed P value?	Two-tailed
												Sum of ranks in column A,B	1626 , 3424				Sum of ranks in column A,B	1928 , 3123
												Mann-Whitney U	351				Mann-Whitney U	652.5
[truncated: 13 more columns]

## Sheet: Figure S2
	Fig. S2b. SH-SY5Y													Fig. S2c. HMC3															Fig. S2e. SH-SY5Y				Fig. S2f. HMC3
		Average area of mitochondria				Mitochondrial perimeter				Mitochondrial solidity					Average area of mitochondria				Mitochondrial perimeter				Mitochondrial solidity							TMRM intensity				TMRM intensity
	Cell #	Control	α-Syn monomers		Cell #	Control	α-Syn monomers		Cell #	Control	α-Syn monomers			Cell #	Control	α-Syn monomers		Cell #	Control	α-Syn monomers		Cell #	Control	α-Syn monomers					Cell #	Control	α-Syn monomers		Cell #	Control	α-Syn monomers
	1	7.763	5.721		1	15.473	16.466		1	0.748	0.627			1	3.712	17.46		1	7.099	15.65		1	0.788	0.815					1	263.353	275.635		1	1270.25	1333.47
	2	26.267	10.234		2	14.078	14.97		2	0.953	0.643			2	11.228	4.93		2	14.931	6.917		2	0.788	0.846					2	279.459	296.931		2	1956.16	1352.52
	3	3.11	2.935		3	6.619	9.323		3	0.839	0.752			3	9.228	4.17		3	21.344	6.418		3	0.809	0.823					3	306.596	711.506		3	1227.43	1032.26
	4	3.708	4.326		4	8.929	11.24		4	0.789	0.735			4	14.366	11.741		4	18.606	12.335		4	0.768	0.799					4	249.536	493.271		4	1852.95	1045.1
	5	18.973	4.86		5	26.203	11.326		5	0.775	0.718			5	5.508	9.271		5	9.033	14.868		5	0.821	0.822					5	318.919	436.043		5	1954.52	925.106
	6	4.044	6.178		6	9.673	17.013		6	0.769	0.768			6	3.75	7.481		6	8.323	12.198		6	0.837	0.784					6	429.526	652.348		6	1483.71	1006.02
	7	4.27	7.071		7	10.329	16.559		7	0.778	0.702			7	12.035	4.155		7	14.033	9.289		7	0.787	0.795					7	284.956	241.081		7	932.577	866.826
	8	6.152	5.393		8	10.837	13.422		8	0.771	0.728			8	11.98	9.581		8	18.842	10.76		8	0.79	0.843					8	385.948	272.719		8	1272.82	808.292
	9	7.921	8.674		9	16.313	49.543		9	0.666	0.707			9	10.757	4.854		9	14.071	7.861		9	0.828	0.8					9	555.956	287.844		9	1329.48	962.204
	10	7.208	5.622		10	16.541	9.446		10	0.782	0.753			10	10.582	5.678		10	12.151	8.087		10	0.791	0.839					10	350.834	278.434		10	718.419	1397.86
	11	2.843	5.763		11	8.871	16.114		11	0.81	0.68			11	1.186	7.819		11	3.868	10.616		11	0.681	0.853					11	288.999	496.857		11	1074.44	1829.29
	12	4.104	5.079		12	10.387	7.35		12	0.794	0.848			12	5.951	5.004		12	9.409	8.435		12	0.772	0.79					12	286.498	414.864		12	807.507	1035.05
	13	2.305	28.529		13	5.751	29.772		13	0.837	0.693			13	3.679	17.756		13	8.046	7.287		13	0.741	0.808					13	365.335	482.695		13	864.326	1185.43
	14	2.831	4.791		14	7.072	13.058		14	0.81	0.728			14	8.982	19.462		14	12.99	24.483		14	0.793	0.75					14	340.424	386.874		14	922.422	2553.95
	15	4.332	6.404		15	8.232	14.69		15	0.844	0.693			15	7.577	5.399		15	8.39	7.977		15	0.835	0.822					15	350.905	417.027		15	1421.36	1539.3
	16	5.739	2.614		16	10.938	5.271		16	0.783	0.828			16	6.612	6.67		16	9.748	10.299		16	0.829	0.748					16	388.925	330.8		16	972.084	1469.87
	17	0.526	2.58		17	3.648	6.341		17	0.704	0.807			17	10.617	20.886		17	15.657	14.399		17	0.751	0.895					17	311.371	528.028		17	472.933	2166.25
	18	9.411	13.558		18	11.024	13.354		18	0.85	0.814			18	15.394	5.708		18	15.527	8.682		18	0.838	0.816					18	268.515	392.124		18	1070.91	1580.46
	19	5.107	11.151		19	11.424	13.218		19	0.757	0.767			19	9.19	15.867		19	9.546	19.396		19	0.813	0.747					19	344.821	471.696		19	690.053	1418.11
	20	9.476	3.193		20	15.898	9.24		20	0.802	0.8			20	3.717	4.754		20	6.687	7.233		20	0.805	0.874					20	356.355	302.628		20	1031.59	2160.07
	21	14.667	5.41		21	22.51	6.231		21	0.773	0.805			21	5.598	9.214		21	9.518	13.925		21	0.834	0.797					21	478.635	400.999		21	623.394	1833.08
	22	5.266	9.611		22	10.144	39.411		22	0.823	0.787			22	7.3	7.985		22	9.615	8.475		22	0.836	0.818					22	695.687	374.874		22	1143.74	1674.84
	23	1.72	6.844		23	4.61	13.113		23	0.879	0.805			23	8.561	17.627		23	17.288	19.811		23	0.749	0.809					23	723.026	528.581		23	675.885	1522.4
	24	10.577	8.173		24	20.583	8.636		24	0.695	0.818			24	2.929	6.083		24	5.746	8.305		24	0.808	0.873					24	397.533	416.912		24	836.43	1252.22
	25	7.373	7.64		25	6.442	13.554		25	0.908	0.749			25	3.467	11.976		25	5.687	9.338		25	0.839	0.839					25	665.182	273.926		25	1428.41	1484.22
	26	3.927	5.434		26	8.955	12.687		26	0.796	0.778			26	4.41	11.049		26	7.069	14.648		26	0.822	0.795					26	366.695	376.791		26	1775.22	2103.46
	27	2.769	6.875		27	6.846	12.479		27	0.821	0.831			27	4.3	9.684		27	7.689	11.386		27	0.556	0.855					27	964.365	825.296		27	1233.44	2155.66
	28	9.795	1.378		28	27.789	4.453		28	0.636	0.831			28	5.658	6.275		28	10.894	6.778		28	0.814	0.806					28	988.913	550.04		28	628.349	1443.08
	29	2.556	9.111		29	6.68	13.746		29	0.831	0.794			29	5.155	10.377		29	8.199	13.265		29	0.802	0.847					29	601.617	475.094		29	1294.8	1137.79
	30	4.811	1.556		30	9.088	5.032		30	0.829	0.841			30	3.465	5.489		30	7.478	11.088		30	0.795	0.791					30	480.425	861.268		30	1292.22	921.26
	31	6.327	2.377		31	13.887	7.071		31	0.727	0.825			31	4.744	8.215		31	7.672	10.074		31	0.83	0.807					31	681.769	423.745		31	1854.87	921.415
	32	5.06	2.353		32	11.24	6.046		32	0.731	0.813			32	5.995	8.96		32	7.351	11.735		32	0.842	0.767					32	665.086	424.513		32	906.327	1283.25
	33	6.419	2.888		33	12.409	7.122		33	0.792	0.771			33	3.531	6.106		33	8.279	7.776		33	0.75	0.858					33	719.987	537.376		33	761.029	1191.56
	34	5.049	11.977		34	11.177	21.826		34	0.806	0.752			34	8.312	9.953		34	11.754	12.648		34	0.863	0.805					34	954.047	458.632		34	722.485	1681.95
	35	3.705	17.464		35	7.756	30.033		35	0.731	0.807			35	17.481	7.934		35	26.741	9.379		35	0.651	0.818					35	895.205	448.625		35	519.665	2160.41
	36	10.344	29.364		36	28.662	36.32		36	0.598	0.674			36	3.993	5.99		36	6.794	9.277		36	0.768	0.82					36	577.732	385.787		36	839.872	1181.15
	37	7.097	13.109		37	13.764	23.04		37	0.82	0.725			37	23.526	4.764		37	30.611	8.344		37	0.795	0.819					37	568.969	600.081		37	901.699	826.213
	38	9.251	7.272		38	19.191	11.351		38	0.753	0.825			38	8.496	6.514		38	14.566	13.171		38	0.753	0.744					38	701.767	343.398		38	417.63	1061.93
	39	5.149	4.576		39	10.139	9.758		39	0.786	0.727			39	7.313	4.738		39	10.765	7.109		39	0.805	0.792					39	421.386	471.131		39	848.044	1046.04
	40	3.586	6.614		40	12.594	14.173		40	0.65	0.769			40	10.045	12.273		40	13.093	12.015		40	0.831	0.869					40	638.897	443.585		40	910.116	1076.8
	41	2.353	4.304		41	7.228	11.285		41	0.798	0.7			41	6.292	5.573		41	6.622	8.441		41	0.831	0.813					41	621.585	520.393		41	1002.03	965.357
	42	2.817	7.33		42	7.603	15.337		42	0.808	0.748			42	9.753	2.49		42	15.108	4.647		42	0.831	0.601					42	422.12	381.839		42	601.167	1181.82
	43	4.144	8.424		43	10.028	15.951		43	0.802	0.751			43	7.517	6.668		43	10.846	10.098		43	0.808	0.839					43	787.432	564.006		43	940.911	931.956
	44	5.628	5.3		44	10.238	11.316		44	0.81	0.803			44	8.607	5.942		44	9.617	7.447		44	0.814	0.84					44	526.597	318.824		44	886.457	1160.97
	45	6.178	6.802		45	9.302	10.995		45	0.869	0.797			45	8.553	3.584		45	11.073	7.758		45	0.817	0.807					45	703.698	543.78		45	1028.23	1346.19
	46	2.222	8.189		46	4.979	14.006		46	0.846	0.754			46	5.56	10.235		46	9.801	9.204		46	0.815	0.83					46	541.956	477.136		46	696.909	914.894
	47	3.375	6.935		47	8.013	18.589		47	0.775	0.724			47	5.691	8.582		47	10.527	10.119		47	0.808	0.801					47	495.939	291.692		47	825.938	1215.47
	48	6.961	7.38		48	12.575	13.287		48	0.861	0.834			48	5.15	15.846		48	8.001	19.863		48	0.843	0.798					48	413.104	301.188		48	661.268	967.256
	49	8.813	2.79		49	11.987	8.968		49	0.776	0.77			49	3.565	15.37		49	4.975	18.326		49	0.827	0.929					49	353.806	521.548		49	816.879	944.411
	50	7.35	6.814		50	14.495	11.41		50	0.786	0.821			50	4.589	13.519		50	6.273	14.233		50	0.807	0.815					50	402.693	349.035		50		716.608
																													51	294.093	327.614
																													52	440.653	376.043
																													53	331.684	316.718		Table Analyzed	HMC_monomeric-aSyn_NFkB
	Table Analyzed	SH_Mito-Avg-Size			Table Analyzed	SH_Mito-perimeter			Table Analyzed	SH_Mito-solidity				Table Analyzed	HMC_Mito-Avg-Size			Table Analyzed	HMC_Mito-perimeter			Table Analyzed	HMC_Mito-solidity						54	315.027	283.001
																													55	234.122	680.9		Column B	α-Syn monomers
	Column B	α-Syn monomers			Column B	α-Syn monomers			Column B	α-Syn monomers				Column B	α-Syn monomers			Column B	α-Syn monomers			Column B	α-Syn monomers						56	229.534	296.73		vs.	vs.
	vs.	vs.			vs.	vs.			vs.	vs.				vs.	vs.			vs.	vs.			vs.	vs.						57	319.443	402.904		Column A	Control
	Column A	Control			Column A	Control			Column A	Control				Column A	Control			Column A	Control			Column A	Control						58	444.418	305.08
																													59	278.281	473.968		Unpaired t test
	Unpaired t test				Unpaired t test				Unpaired t test					Unpaired t test				Unpaired t test				Unpaired t test							60	301.752	349.804		P value	0.000618656
	P value	0.2512			P value	0.0711			P value	0.0572				P value	0.1008			P value	0.898			P value	0.0893						61	354.707	403.383		P value summary	***
	P value summary	ns			P value summary	ns			P value summary	ns				P value summary	ns			P value summary	ns			P value summary	ns						62	544.855	438.839		Significantly different (P < 0.05)?	Yes
	Significantly different (P < 0.05)?	No			Significantly different (P < 0.05)?	No			Significantly different (P < 0.05)?	No				Significantly different (P < 0.05)?	No			Significantly different (P < 0.05)?	No			Significantly different (P < 0.05)?	No						63	333.035	422.021		One- or two-tailed P value?	Two-tailed
	One- or two-tailed P value?	Two-tailed			One- or two-tailed P value?	Two-tailed			One- or two-tailed P value?	Two-tailed				One- or two-tailed P value?	Two-tailed			One- or two-tailed P value?	Two-tailed			One- or two-tailed P value?	Two-tailed						64	424.046	427.64		t, df	t=3.539, df=97
	t, df	t=1.154, df=98			t, df	t=1.825, df=98			t, df	t=1.924, df=98				t, df	t=1.657, df=98			t, df	t=0.1285, df=98			t, df	t=1.716, df=98						65	268.705	326.811
																													66	327.839	413.814
																													67	321.036	541.513
																													68	294.529	374.58
																													69	239.992	393.694
																													70	236.98	423.635
																													71	237.421	394.034
																													72	251.312	473.992
																													73	271.663	418.518
																													74	411.418	374.312
																													75	301.834	385.376
																													76	406.757	297.997
																													77	750.304	395.21
																													78	414.403	511.739
																													79	319.701	605.249
																													80	335.897	231.094
																													81	318.572	253.584
																													82	334.336	275.474
																													83	453.356	239.009
																													84	512.855	300.227
																													85	303.777	326.207
																													86	285.325	326.289
																													87	262.995	512.108
																													88	277.55	378.078
																													89	342.473	408.174
																													90	307.805	421.834
																													91	311.279	571.028
																													92	298.014	405.789
																													93	308.928	931.792
																													94	446.737	768.813
																													95	314.167	401.083
																													96	292.301	341.761
																													97	374.416	372.883
																													98	352.523	351.304
																													99	349.268	559.534
																													100	321.456	684.839
																													Table Analyzed	SH_monomeric-aSyn_NFkB
																													Column B	α-Syn monomers
																													vs.	vs.
																													Column A	Control
																													Unpaired t test
																													P value	0.728842
																													P value summary	ns
																													Significantly different (P < 0.05)?	No
																													One- or two-tailed P value?	Two-tailed
																													t, df	t=0.3472, df=198

[truncated: 10 more sheets: Figure S3, Figure S4, Figure S5, Figure S6, Figure S7, Figure S8, Figure S9, Figure S10, Figure S11, Figure S12]
